# Supplementary material for: Three-dimensional images reveal the impact of the endosymbiont Midichloria mitochondrii on the host mitochondria
Source: Nat Commun. 2023 Jul 12;14:4133. doi: 10.1038/s41467-023-39758-x (PMC10338478; doi:10.1038/s41467-023-39758-x)
Supplement: Supplementary file 7 — Source Data [file 41467_2023_39758_MOESM7_ESM.xlsx]

## Sheet: Overview
Overview of source data
Figure 1	does not contain primary data
Figure 2
Fig. 2a	does not contain primary data
Fig. 2b	not applicable
Fig. 2c	not applicable
Fig. 2d	Source Data in 'Fig. 2d'
Fig. 2e	not applicable
Fig. 2f	not applicable
Fig. 2g	not applicable
Figure 3	not applicable
Figure 4
Fig. 4a	Source Data in 'Fig. 4a'
Fig. 4b	Source Data in 'Fig. 4b'
Fig. 4c	does not contain primary data
Fig. 4d	Source Data in 'Fig. 4d'
Fig. 4e	Source Data in 'Fig. 4e-i'
Fig. 4f	Source Data in 'Fig. 4e-i'
Fig. 4g	Source Data in 'Fig. 4e-i'
Fig. 4h	Source Data in 'Fig. 4e-i'
Fig. 4i	Source Data in 'Fig. 4e-i'
Figure 5
Fig. 5a	Source Data in 'Fig. 5a-b'
Fig. 5b	Source Data in 'Fig. 5a-b'
Fig. 5c	does not contain primary data
Fig. 5d	Source Data in 'Fig. 5d'
Fig. 5e	Source Data in 'Fig. 5e'
Figure 6	not applicable
Figure S1
Fig. S1a	Source Data in 'Fig. 2d'
Fig. S1b	Source Data in 'Fig. 2d'
Fig. S1c	Source Data in 'Fig. 2d'
Fig. S1d	Source Data in 'Fig. 2d'
Figure S2	not applicable
Figure S3	not applicable

## Sheet: Fig.2d
Overview
object_density	frame_number	slice_number	NMBI_slice_total	NMBI_cube
30	0	20	0	0
30	0	40	0	0
30	0	60	0	0
30	0	80	0	0
30	0	100	0	0
30	1	20	2	4
30	1	40	6	4
30	1	60	8	4
30	1	80	8	4
30	1	100	12	4
30	2	20	1	1
30	2	40	1	1
30	2	60	2	1
30	2	80	3	1
30	2	100	2	1
30	3	20	1	1
30	3	40	2	1
30	3	60	2	1
30	3	80	1	1
30	3	100	3	1
30	4	20	0	0
30	4	40	0	0
30	4	60	0	0
30	4	80	0	0
30	4	100	0	0
30	5	20	2	4
30	5	40	6	4
30	5	60	12	4
30	5	80	8	4
30	5	100	20	4
30	6	20	0	2
30	6	40	1	2
30	6	60	6	2
30	6	80	4	2
30	6	100	10	2
30	7	20	2	5
30	7	40	4	5
30	7	60	15	5
30	7	80	15	5
30	7	100	25	5
30	8	20	1	1
30	8	40	2	1
30	8	60	2	1
30	8	80	2	1
30	8	100	5	1
30	9	20	2	3
30	9	40	6	3
30	9	60	6	3
30	9	80	6	3
30	9	100	12	3
30	10	20	0	0
30	10	40	0	0
30	10	60	0	0
30	10	80	0	0
30	10	100	0	0
30	11	20	0	1
30	11	40	1	1
30	11	60	2	1
30	11	80	2	1
30	11	100	4	1
30	12	20	1	1
30	12	40	2	1
30	12	60	1	1
30	12	80	4	1
30	12	100	1	1
30	13	20	1	1
30	13	40	2	1
30	13	60	3	1
30	13	80	4	1
30	13	100	3	1
30	14	20	1	2
30	14	40	4	2
30	14	60	2	2
30	14	80	4	2
30	14	100	2	2
30	15	20	1	2
30	15	40	4	2
30	15	60	6	2
30	15	80	6	2
30	15	100	8	2
30	16	20	0	1
30	16	40	2	1
30	16	60	1	1
30	16	80	4	1
30	16	100	1	1
30	17	20	1	2
30	17	40	1	2
30	17	60	4	2
30	17	80	2	2
30	17	100	2	2
30	18	20	2	2
30	18	40	4	2
30	18	60	4	2
30	18	80	6	2
30	18	100	2	2
30	19	20	3	3
30	19	40	6	3
30	19	60	3	3
30	19	80	9	3
30	19	100	3	3
30	20	20	1	2
30	20	40	2	2
30	20	60	2	2
30	20	80	6	2
30	20	100	4	2
30	21	20	0	1
30	21	40	1	1
30	21	60	2	1
30	21	80	2	1
30	21	100	5	1
30	22	20	0	2
30	22	40	0	2
30	22	60	4	2
30	22	80	6	2
30	22	100	10	2
30	23	20	2	2
30	23	40	2	2
30	23	60	6	2
30	23	80	2	2
30	23	100	8	2
30	24	20	1	2
30	24	40	4	2
30	24	60	6	2
30	24	80	8	2
30	24	100	2	2
30	25	20	2	2
30	25	40	2	2
30	25	60	6	2
30	25	80	6	2
30	25	100	10	2
30	26	20	3	3
30	26	40	6	3
30	26	60	9	3
30	26	80	3	3
30	26	100	9	3
30	27	20	0	1
30	27	40	2	1
30	27	60	2	1
30	27	80	3	1
30	27	100	5	1
30	28	20	1	2
30	28	40	2	2
30	28	60	4	2
30	28	80	6	2
30	28	100	2	2
30	29	20	1	1
30	29	40	2	1
30	29	60	1	1
30	29	80	2	1
30	29	100	1	1
30	30	20	1	1
30	30	40	1	1
30	30	60	2	1
30	30	80	4	1
30	30	100	1	1
30	31	20	0	1
30	31	40	2	1
30	31	60	2	1
30	31	80	1	1
30	31	100	4	1
30	32	20	1	2
30	32	40	1	2
30	32	60	2	2
30	32	80	2	2
30	32	100	6	2
30	33	20	2	2
30	33	40	4	2
30	33	60	4	2
30	33	80	2	2
30	33	100	4	2
30	34	20	1	1
30	34	40	2	1
30	34	60	3	1
30	34	80	3	1
30	34	100	2	1
30	35	20	0	0
30	35	40	0	0
30	35	60	0	0
30	35	80	0	0
30	35	100	0	0
30	36	20	4	4
30	36	40	4	4
30	36	60	12	4
30	36	80	4	4
30	36	100	4	4
30	37	20	3	5
30	37	40	6	5
30	37	60	10	5
30	37	80	5	5
30	37	100	15	5
30	38	20	3	3
30	38	40	3	3
30	38	60	9	3
30	38	80	12	3
30	38	100	12	3
30	39	20	0	0
30	39	40	0	0
30	39	60	0	0
30	39	80	0	0
30	39	100	0	0
30	40	20	1	1
30	40	40	2	1
30	40	60	2	1
30	40	80	2	1
30	40	100	1	1
30	41	20	0	1
30	41	40	0	1
30	41	60	3	1
30	41	80	2	1
30	41	100	4	1
30	42	20	0	0
30	42	40	0	0
30	42	60	0	0
30	42	80	0	0
30	42	100	0	0
30	43	20	2	3
30	43	40	2	3
30	43	60	6	3
30	43	80	3	3
30	43	100	12	3
30	44	20	2	2
30	44	40	2	2
30	44	60	2	2
30	44	80	4	2
30	44	100	2	2
30	45	20	3	4
30	45	40	4	4
30	45	60	4	4
30	45	80	4	4
30	45	100	20	4
30	46	20	1	1
30	46	40	2	1
30	46	60	1	1
30	46	80	4	1
30	46	100	3	1
30	47	20	1	1
30	47	40	2	1
30	47	60	3	1
30	47	80	3	1
30	47	100	3	1
30	48	20	1	3
30	48	40	4	3
30	48	60	9	3
30	48	80	9	3
30	48	100	3	3
30	49	20	0	0
30	49	40	0	0
30	49	60	0	0
30	49	80	0	0
30	49	100	0	0
30	50	20	2	2
30	50	40	4	2
30	50	60	2	2
30	50	80	4	2
30	50	100	10	2
30	51	20	3	3
30	51	40	6	3
30	51	60	3	3
30	51	80	3	3
30	51	100	3	3
30	52	20	2	2
30	52	40	4	2
30	52	60	2	2
30	52	80	8	2
30	52	100	2	2
30	53	20	2	2
30	53	40	4	2
30	53	60	6	2
30	53	80	4	2
30	53	100	4	2
30	54	20	2	2
30	54	40	4	2
30	54	60	2	2
30	54	80	2	2
30	54	100	10	2
30	55	20	1	2
30	55	40	2	2
30	55	60	2	2
30	55	80	2	2
30	55	100	4	2
30	56	20	0	0
30	56	40	0	0
30	56	60	0	0
30	56	80	0	0
30	56	100	0	0
30	57	20	0	0
30	57	40	0	0
30	57	60	0	0
30	57	80	0	0
30	57	100	0	0
30	58	20	0	1
30	58	40	0	1
30	58	60	2	1
30	58	80	2	1
30	58	100	2	1
30	59	20	1	2
30	59	40	2	2
30	59	60	6	2
30	59	80	4	2
30	59	100	8	2
30	60	20	2	2
30	60	40	4	2
30	60	60	2	2
30	60	80	2	2
30	60	100	8	2
30	61	20	0	0
30	61	40	0	0
30	61	60	0	0
30	61	80	0	0
30	61	100	0	0
30	62	20	0	0
30	62	40	0	0
30	62	60	0	0
30	62	80	0	0
30	62	100	0	0
30	63	20	0	0
30	63	40	0	0
30	63	60	0	0
30	63	80	0	0
30	63	100	0	0
30	64	20	1	1
30	64	40	2	1
30	64	60	2	1
30	64	80	3	1
30	64	100	1	1
30	65	20	1	1
30	65	40	2	1
30	65	60	1	1
30	65	80	3	1
30	65	100	4	1
30	66	20	1	1
30	66	40	2	1
30	66	60	3	1
30	66	80	2	1
30	66	100	1	1
30	67	20	1	2
30	67	40	2	2
30	67	60	4	2
30	67	80	4	2
30	67	100	2	2
30	68	20	2	3
30	68	40	6	3
30	68	60	3	3
30	68	80	6	3
30	68	100	3	3
30	69	20	2	2
30	69	40	2	2
30	69	60	4	2
30	69	80	6	2
30	69	100	6	2
30	70	20	0	0
30	70	40	0	0
30	70	60	0	0
30	70	80	0	0
30	70	100	0	0
30	71	20	0	5
30	71	40	3	5
30	71	60	15	5
30	71	80	10	5
30	71	100	5	5
30	72	20	1	1
30	72	40	2	1
30	72	60	1	1
30	72	80	2	1
30	72	100	5	1
30	73	20	1	2
30	73	40	2	2
30	73	60	6	2
30	73	80	2	2
30	73	100	8	2
30	74	20	2	2
30	74	40	2	2
30	74	60	4	2
30	74	80	4	2
30	74	100	6	2
30	75	20	2	2
30	75	40	4	2
30	75	60	2	2
30	75	80	2	2
30	75	100	8	2
30	76	20	1	1
30	76	40	1	1
30	76	60	2	1
30	76	80	4	1
30	76	100	3	1
30	77	20	0	1
30	77	40	1	1
30	77	60	2	1
30	77	80	2	1
30	77	100	1	1
30	78	20	0	0
30	78	40	0	0
30	78	60	0	0
30	78	80	0	0
30	78	100	0	0
30	79	20	1	3
30	79	40	6	3
30	79	60	3	3
30	79	80	9	3
30	79	100	6	3
30	80	20	4	4
30	80	40	4	4
30	80	60	4	4
30	80	80	8	4
30	80	100	16	4
30	81	20	0	1
30	81	40	2	1
30	81	60	3	1
30	81	80	4	1
30	81	100	1	1
30	82	20	2	2
30	82	40	4	2
30	82	60	6	2
30	82	80	6	2
30	82	100	6	2
30	83	20	0	2
30	83	40	2	2
30	83	60	6	2
30	83	80	8	2
30	83	100	6	2
30	84	20	2	2
30	84	40	2	2
30	84	60	2	2
30	84	80	6	2
30	84	100	4	2
30	85	20	2	3
30	85	40	2	3
30	85	60	3	3
30	85	80	12	3
30	85	100	12	3
30	86	20	0	0
30	86	40	0	0
30	86	60	0	0
30	86	80	0	0
30	86	100	0	0
30	87	20	0	0
30	87	40	0	0
30	87	60	0	0
30	87	80	0	0
30	87	100	0	0
30	88	20	0	1
30	88	40	1	1
30	88	60	3	1
30	88	80	1	1
30	88	100	5	1
30	89	20	0	0
30	89	40	0	0
30	89	60	0	0
30	89	80	0	0
30	89	100	0	0
30	90	20	1	2
30	90	40	2	2
30	90	60	2	2
30	90	80	6	2
30	90	100	2	2
30	91	20	3	5
30	91	40	5	5
30	91	60	5	5
30	91	80	5	5
30	91	100	25	5
30	92	20	1	1
30	92	40	2	1
30	92	60	3	1
30	92	80	2	1
30	92	100	3	1
30	93	20	1	1
30	93	40	2	1
30	93	60	1	1
30	93	80	4	1
30	93	100	5	1
30	94	20	5	5
30	94	40	10	5
30	94	60	10	5
30	94	80	10	5
30	94	100	10	5
30	95	20	0	1
30	95	40	0	1
30	95	60	1	1
30	95	80	1	1
30	95	100	2	1
30	96	20	1	3
30	96	40	2	3
30	96	60	3	3
30	96	80	9	3
30	96	100	12	3
30	97	20	5	5
30	97	40	5	5
30	97	60	5	5
30	97	80	10	5
30	97	100	15	5
30	98	20	1	2
30	98	40	4	2
30	98	60	4	2
30	98	80	6	2
30	98	100	8	2
30	99	20	1	1
30	99	40	2	1
30	99	60	2	1
30	99	80	3	1
30	99	100	3	1
60	0	20	0	2
60	0	40	4	2
60	0	60	2	2
60	0	80	8	2
60	0	100	8	2
60	1	20	6	10
60	1	40	18	10
60	1	60	10	10
60	1	80	30	10
60	1	100	30	10
60	2	20	11	11
60	2	40	11	11
60	2	60	22	11
60	2	80	11	11
60	2	100	33	11
60	3	20	6	7
60	3	40	14	7
60	3	60	21	7
60	3	80	7	7
60	3	100	35	7
60	4	20	5	5
60	4	40	10	5
60	4	60	5	5
60	4	80	15	5
60	4	100	20	5
60	5	20	7	8
60	5	40	8	8
60	5	60	16	8
60	5	80	32	8
60	5	100	8	8
60	6	20	8	13
60	6	40	9	13
60	6	60	39	13
60	6	80	52	13
60	6	100	26	13
60	7	20	6	10
60	7	40	9	10
60	7	60	10	10
60	7	80	20	10
60	7	100	30	10
60	8	20	6	7
60	8	40	14	7
60	8	60	7	7
60	8	80	14	7
60	8	100	28	7
60	9	20	4	8
60	9	40	7	8
60	9	60	24	8
60	9	80	32	8
60	9	100	40	8
60	10	20	6	7
60	10	40	14	7
60	10	60	14	7
60	10	80	21	7
60	10	100	21	7
60	11	20	4	8
60	11	40	12	8
60	11	60	24	8
60	11	80	16	8
60	11	100	8	8
60	12	20	6	10
60	12	40	9	10
60	12	60	20	10
60	12	80	30	10
60	12	100	20	10
60	13	20	7	7
60	13	40	7	7
60	13	60	21	7
60	13	80	7	7
60	13	100	14	7
60	14	20	4	6
60	14	40	8	6
60	14	60	6	6
60	14	80	12	6
60	14	100	6	6
60	15	20	4	10
60	15	40	16	10
60	15	60	20	10
60	15	80	40	10
60	15	100	50	10
60	16	20	7	8
60	16	40	14	8
60	16	60	24	8
60	16	80	32	8
60	16	100	24	8
60	17	20	7	11
60	17	40	9	11
60	17	60	22	11
60	17	80	11	11
60	17	100	44	11
60	18	20	2	4
60	18	40	8	4
60	18	60	8	4
60	18	80	8	4
60	18	100	16	4
60	19	20	6	7
60	19	40	14	7
60	19	60	21	7
60	19	80	7	7
60	19	100	7	7
60	20	20	2	5
60	20	40	5	5
60	20	60	15	5
60	20	80	15	5
60	20	100	25	5
60	21	20	11	11
60	21	40	11	11
60	21	60	11	11
60	21	80	22	11
60	21	100	11	11
60	22	20	3	4
60	22	40	6	4
60	22	60	4	4
60	22	80	4	4
60	22	100	8	4
60	23	20	5	9
60	23	40	18	9
60	23	60	18	9
60	23	80	36	9
60	23	100	27	9
60	24	20	4	8
60	24	40	6	8
60	24	60	16	8
60	24	80	32	8
60	24	100	16	8
60	25	20	2	2
60	25	40	2	2
60	25	60	6	2
60	25	80	6	2
60	25	100	6	2
60	26	20	5	5
60	26	40	5	5
60	26	60	10	5
60	26	80	10	5
60	26	100	15	5
60	27	20	6	7
60	27	40	12	7
60	27	60	14	7
60	27	80	28	7
60	27	100	35	7
60	28	20	4	6
60	28	40	10	6
60	28	60	18	6
60	28	80	24	6
60	28	100	12	6
60	29	20	5	11
60	29	40	16	11
60	29	60	11	11
60	29	80	44	11
60	29	100	55	11
60	30	20	8	11
60	30	40	9	11
60	30	60	11	11
60	30	80	44	11
60	30	100	11	11
60	31	20	9	13
60	31	40	26	13
60	31	60	26	13
60	31	80	52	13
60	31	100	26	13
60	32	20	5	9
60	32	40	7	9
60	32	60	27	9
60	32	80	9	9
60	32	100	36	9
60	33	20	6	8
60	33	40	6	8
60	33	60	24	8
60	33	80	24	8
60	33	100	8	8
60	34	20	7	9
60	34	40	14	9
60	34	60	9	9
60	34	80	27	9
60	34	100	27	9
60	35	20	6	8
60	35	40	8	8
60	35	60	24	8
60	35	80	24	8
60	35	100	8	8
60	36	20	3	5
60	36	40	8	5
60	36	60	15	5
60	36	80	15	5
60	36	100	25	5
60	37	20	2	4
60	37	40	4	4
60	37	60	8	4
60	37	80	4	4
60	37	100	20	4
60	38	20	6	8
60	38	40	16	8
60	38	60	24	8
60	38	80	24	8
60	38	100	8	8
60	39	20	1	8
60	39	40	6	8
60	39	60	16	8
60	39	80	24	8
60	39	100	40	8
60	40	20	9	10
60	40	40	18	10
60	40	60	20	10
60	40	80	40	10
60	40	100	50	10
60	41	20	5	7
60	41	40	12	7
60	41	60	7	7
60	41	80	14	7
60	41	100	35	7
60	42	20	6	6
60	42	40	6	6
60	42	60	12	6
60	42	80	18	6
60	42	100	18	6
60	43	20	6	7
60	43	40	14	7
60	43	60	14	7
60	43	80	14	7
60	43	100	35	7
60	44	20	9	13
60	44	40	13	13
60	44	60	13	13
60	44	80	39	13
60	44	100	26	13
60	45	20	0	3
60	45	40	1	3
60	45	60	9	3
60	45	80	12	3
60	45	100	3	3
60	46	20	2	12
60	46	40	18	12
60	46	60	24	12
60	46	80	12	12
60	46	100	12	12
60	47	20	7	8
60	47	40	16	8
60	47	60	24	8
60	47	80	32	8
60	47	100	32	8
60	48	20	2	3
60	48	40	3	3
60	48	60	9	3
60	48	80	12	3
60	48	100	3	3
60	49	20	7	9
60	49	40	16	9
60	49	60	18	9
60	49	80	9	9
60	49	100	18	9
60	50	20	5	6
60	50	40	10	6
60	50	60	12	6
60	50	80	18	6
60	50	100	12	6
60	51	20	3	6
60	51	40	12	6
60	51	60	12	6
60	51	80	6	6
60	51	100	12	6
60	52	20	4	8
60	52	40	16	8
60	52	60	8	8
60	52	80	8	8
60	52	100	16	8
60	53	20	5	9
60	53	40	16	9
60	53	60	27	9
60	53	80	18	9
60	53	100	18	9
60	54	20	4	5
60	54	40	5	5
60	54	60	5	5
60	54	80	15	5
60	54	100	5	5
60	55	20	1	5
60	55	40	8	5
60	55	60	15	5
60	55	80	15	5
60	55	100	15	5
60	56	20	6	10
60	56	40	9	10
60	56	60	10	10
60	56	80	10	10
60	56	100	30	10
60	57	20	2	5
60	57	40	8	5
60	57	60	5	5
60	57	80	10	5
60	57	100	15	5
60	58	20	9	10
60	58	40	18	10
60	58	60	20	10
60	58	80	30	10
60	58	100	10	10
60	59	20	2	5
60	59	40	5	5
60	59	60	10	5
60	59	80	20	5
60	59	100	15	5
60	60	20	6	6
60	60	40	12	6
60	60	60	12	6
60	60	80	6	6
60	60	100	12	6
60	61	20	5	7
60	61	40	6	7
60	61	60	14	7
60	61	80	28	7
60	61	100	28	7
60	62	20	7	8
60	62	40	8	8
60	62	60	16	8
60	62	80	8	8
60	62	100	8	8
60	63	20	7	9
60	63	40	8	9
60	63	60	9	9
60	63	80	27	9
60	63	100	18	9
60	64	20	2	4
60	64	40	8	4
60	64	60	4	4
60	64	80	12	4
60	64	100	8	4
60	65	20	6	9
60	65	40	8	9
60	65	60	9	9
60	65	80	9	9
60	65	100	9	9
60	66	20	4	7
60	66	40	6	7
60	66	60	14	7
60	66	80	7	7
60	66	100	21	7
60	67	20	6	7
60	67	40	14	7
60	67	60	7	7
60	67	80	7	7
60	67	100	14	7
60	68	20	4	7
60	68	40	12	7
60	68	60	21	7
60	68	80	7	7
60	68	100	14	7
60	69	20	3	4
60	69	40	8	4
60	69	60	12	4
60	69	80	16	4
60	69	100	4	4
60	70	20	3	6
60	70	40	10	6
60	70	60	18	6
60	70	80	18	6
60	70	100	24	6
60	71	20	2	7
60	71	40	12	7
60	71	60	7	7
60	71	80	7	7
60	71	100	7	7
60	72	20	8	11
60	72	40	9	11
60	72	60	33	11
60	72	80	33	11
60	72	100	11	11
60	73	20	8	8
60	73	40	16	8
60	73	60	8	8
60	73	80	24	8
60	73	100	8	8
60	74	20	4	8
60	74	40	12	8
60	74	60	16	8
60	74	80	32	8
60	74	100	8	8
60	75	20	2	4
60	75	40	6	4
60	75	60	12	4
60	75	80	16	4
60	75	100	20	4
60	76	20	2	3
60	76	40	3	3
60	76	60	3	3
60	76	80	3	3
60	76	100	15	3
60	77	20	5	7
60	77	40	14	7
60	77	60	14	7
60	77	80	7	7
60	77	100	7	7
60	78	20	5	9
60	78	40	7	9
60	78	60	9	9
60	78	80	9	9
60	78	100	18	9
60	79	20	6	11
60	79	40	18	11
60	79	60	11	11
60	79	80	11	11
60	79	100	11	11
60	80	20	9	10
60	80	40	10	10
60	80	60	20	10
60	80	80	20	10
60	80	100	40	10
60	81	20	7	8
60	81	40	16	8
60	81	60	24	8
60	81	80	8	8
60	81	100	8	8
60	82	20	4	4
60	82	40	4	4
60	82	60	8	4
60	82	80	4	4
60	82	100	8	4
60	83	20	11	13
60	83	40	24	13
60	83	60	26	13
60	83	80	52	13
60	83	100	26	13
60	84	20	3	5
60	84	40	5	5
60	84	60	10	5
60	84	80	15	5
60	84	100	15	5
60	85	20	5	6
60	85	40	5	6
60	85	60	6	6
60	85	80	24	6
60	85	100	6	6
60	86	20	4	5
60	86	40	10	5
60	86	60	10	5
60	86	80	15	5
60	86	100	5	5
60	87	20	3	7
60	87	40	4	7
60	87	60	7	7
60	87	80	21	7
60	87	100	35	7
60	88	20	4	8
60	88	40	16	8
60	88	60	16	8
60	88	80	8	8
60	88	100	24	8
60	89	20	4	10
60	89	40	6	10
60	89	60	30	10
60	89	80	30	10
60	89	100	10	10
60	90	20	7	8
60	90	40	16	8
60	90	60	8	8
60	90	80	32	8
60	90	100	8	8
60	91	20	3	6
60	91	40	10	6
60	91	60	18	6
60	91	80	6	6
60	91	100	24	6
60	92	20	5	8
60	92	40	16	8
60	92	60	16	8
60	92	80	24	8
60	92	100	40	8
60	93	20	5	7
60	93	40	14	7
60	93	60	7	7
60	93	80	7	7
60	93	100	35	7
60	94	20	5	6
60	94	40	10	6
60	94	60	6	6
60	94	80	18	6
60	94	100	12	6
60	95	20	4	5
60	95	40	5	5
60	95	60	5	5
60	95	80	20	5
60	95	100	25	5
60	96	20	8	11
60	96	40	9	11
60	96	60	22	11
60	96	80	22	11
60	96	100	44	11
60	97	20	4	7
60	97	40	14	7
60	97	60	14	7
60	97	80	28	7
60	97	100	35	7
60	98	20	6	7
60	98	40	6	7
60	98	60	21	7
60	98	80	21	7
60	98	100	14	7
60	99	20	7	9
60	99	40	8	9
60	99	60	9	9
60	99	80	36	9
60	99	100	27	9
90	0	20	15	20
90	0	40	32	20
90	0	60	40	20
90	0	80	40	20
90	0	100	80	20
90	1	20	10	14
90	1	40	24	14
90	1	60	14	14
90	1	80	28	14
90	1	100	42	14
90	2	20	12	15
90	2	40	14	15
90	2	60	45	15
90	2	80	15	15
90	2	100	30	15
90	3	20	18	21
90	3	40	21	21
90	3	60	63	21
90	3	80	21	21
90	3	100	84	21
90	4	20	10	20
90	4	40	28	20
90	4	60	20	20
90	4	80	80	20
90	4	100	40	20
90	5	20	13	19
90	5	40	17	19
90	5	60	38	19
90	5	80	38	19
90	5	100	38	19
90	6	20	10	18
90	6	40	16	18
90	6	60	54	18
90	6	80	54	18
90	6	100	54	18
90	7	20	9	15
90	7	40	26	15
90	7	60	30	15
90	7	80	45	15
90	7	100	45	15
90	8	20	11	18
90	8	40	26	18
90	8	60	54	18
90	8	80	36	18
90	8	100	18	18
90	9	20	6	15
90	9	40	13	15
90	9	60	45	15
90	9	80	45	15
90	9	100	75	15
90	10	20	4	9
90	10	40	8	9
90	10	60	27	9
90	10	80	36	9
90	10	100	9	9
90	11	20	13	19
90	11	40	16	19
90	11	60	57	19
90	11	80	19	19
90	11	100	57	19
90	12	20	11	17
90	12	40	32	17
90	12	60	17	17
90	12	80	51	17
90	12	100	85	17
90	13	20	10	16
90	13	40	28	16
90	13	60	16	16
90	13	80	48	16
90	13	100	32	16
90	14	20	6	13
90	14	40	22	13
90	14	60	39	13
90	14	80	26	13
90	14	100	26	13
90	15	20	7	12
90	15	40	18	12
90	15	60	36	12
90	15	80	24	12
90	15	100	36	12
90	16	20	13	20
90	16	40	18	20
90	16	60	20	20
90	16	80	40	20
90	16	100	60	20
90	17	20	9	15
90	17	40	26	15
90	17	60	30	15
90	17	80	45	15
90	17	100	45	15
90	18	20	11	16
90	18	40	32	16
90	18	60	16	16
90	18	80	64	16
90	18	100	16	16
90	19	20	9	15
90	19	40	12	15
90	19	60	45	15
90	19	80	30	15
90	19	100	75	15
90	20	20	7	10
90	20	40	14	10
90	20	60	20	10
90	20	80	30	10
90	20	100	20	10
90	21	20	13	19
90	21	40	36	19
90	21	60	38	19
90	21	80	38	19
90	21	100	38	19
90	22	20	13	19
90	22	40	18	19
90	22	60	38	19
90	22	80	19	19
90	22	100	57	19
90	23	20	13	19
90	23	40	36	19
90	23	60	38	19
90	23	80	38	19
90	23	100	76	19
90	24	20	14	17
90	24	40	16	17
90	24	60	51	17
90	24	80	17	17
90	24	100	17	17
90	25	20	13	19
90	25	40	16	19
90	25	60	57	19
90	25	80	19	19
90	25	100	19	19
90	26	20	12	20
90	26	40	32	20
90	26	60	60	20
90	26	80	80	20
90	26	100	100	20
90	27	20	17	23
90	27	40	22	23
90	27	60	23	23
90	27	80	46	23
90	27	100	115	23
90	28	20	17	28
90	28	40	42	28
90	28	60	84	28
90	28	80	84	28
90	28	100	84	28
90	29	20	6	17
90	29	40	17	17
90	29	60	34	17
90	29	80	17	17
90	29	100	85	17
90	30	20	15	21
90	30	40	18	21
90	30	60	21	21
90	30	80	42	21
90	30	100	21	21
90	31	20	13	18
90	31	40	32	18
90	31	60	18	18
90	31	80	72	18
90	31	100	36	18
90	32	20	11	13
90	32	40	13	13
90	32	60	13	13
90	32	80	39	13
90	32	100	52	13
90	33	20	13	17
90	33	40	28	17
90	33	60	51	17
90	33	80	68	17
90	33	100	51	17
90	34	20	11	16
90	34	40	30	16
90	34	60	48	16
90	34	80	64	16
90	34	100	48	16
90	35	20	20	23
90	35	40	44	23
90	35	60	23	23
90	35	80	69	23
90	35	100	46	23
90	36	20	9	15
90	36	40	11	15
90	36	60	30	15
90	36	80	30	15
90	36	100	45	15
90	37	20	10	16
90	37	40	12	16
90	37	60	32	16
90	37	80	32	16
90	37	100	32	16
90	38	20	13	19
90	38	40	32	19
90	38	60	19	19
90	38	80	19	19
90	38	100	76	19
90	39	20	8	12
90	39	40	18	12
90	39	60	12	12
90	39	80	36	12
90	39	100	36	12
90	40	20	17	22
90	40	40	42	22
90	40	60	44	22
90	40	80	44	22
90	40	100	110	22
90	41	20	12	19
90	41	40	19	19
90	41	60	38	19
90	41	80	76	19
90	41	100	19	19
90	42	20	14	18
90	42	40	18	18
90	42	60	54	18
90	42	80	54	18
90	42	100	72	18
90	43	20	6	8
90	43	40	8	8
90	43	60	24	8
90	43	80	16	8
90	43	100	32	8
90	44	20	16	22
90	44	40	42	22
90	44	60	44	22
90	44	80	22	22
90	44	100	110	22
90	45	20	9	14
90	45	40	11	14
90	45	60	14	14
90	45	80	56	14
90	45	100	14	14
90	46	20	10	19
90	46	40	17	19
90	46	60	38	19
90	46	80	38	19
90	46	100	57	19
90	47	20	11	18
90	47	40	28	18
90	47	60	36	18
90	47	80	18	18
90	47	100	54	18
90	48	20	9	11
90	48	40	11	11
90	48	60	11	11
90	48	80	33	11
90	48	100	33	11
90	49	20	24	26
90	49	40	48	26
90	49	60	78	26
90	49	80	52	26
90	49	100	130	26
90	50	20	12	21
90	50	40	38	21
90	50	60	63	21
90	50	80	84	21
90	50	100	21	21
90	51	20	9	21
90	51	40	18	21
90	51	60	63	21
90	51	80	63	21
90	51	100	84	21
90	52	20	15	19
90	52	40	18	19
90	52	60	57	19
90	52	80	19	19
90	52	100	95	19
90	53	20	10	17
90	53	40	26	17
90	53	60	51	17
90	53	80	34	17
90	53	100	85	17
90	54	20	11	14
90	54	40	28	14
90	54	60	42	14
90	54	80	42	14
90	54	100	28	14
90	55	20	11	18
90	55	40	18	18
90	55	60	36	18
90	55	80	36	18
90	55	100	18	18
90	56	20	7	11
90	56	40	20	11
90	56	60	22	11
90	56	80	11	11
90	56	100	22	11
90	57	20	5	7
90	57	40	12	7
90	57	60	7	7
90	57	80	7	7
90	57	100	28	7
90	58	20	7	13
90	58	40	24	13
90	58	60	39	13
90	58	80	39	13
90	58	100	26	13
90	59	20	9	13
90	59	40	12	13
90	59	60	13	13
90	59	80	26	13
90	59	100	26	13
90	60	20	14	22
90	60	40	17	22
90	60	60	66	22
90	60	80	66	22
90	60	100	88	22
90	61	20	13	19
90	61	40	17	19
90	61	60	38	19
90	61	80	76	19
90	61	100	19	19
90	62	20	10	15
90	62	40	14	15
90	62	60	15	15
90	62	80	30	15
90	62	100	30	15
90	63	20	12	17
90	63	40	14	17
90	63	60	34	17
90	63	80	34	17
90	63	100	85	17
90	64	20	14	17
90	64	40	34	17
90	64	60	17	17
90	64	80	51	17
90	64	100	34	17
90	65	20	17	23
90	65	40	20	23
90	65	60	69	23
90	65	80	46	23
90	65	100	23	23
90	66	20	8	15
90	66	40	24	15
90	66	60	15	15
90	66	80	30	15
90	66	100	60	15
90	67	20	14	17
90	67	40	17	17
90	67	60	34	17
90	67	80	68	17
90	67	100	17	17
90	68	20	12	19
90	68	40	32	19
90	68	60	19	19
90	68	80	57	19
90	68	100	76	19
90	69	20	9	15
90	69	40	26	15
90	69	60	15	15
90	69	80	15	15
90	69	100	45	15
90	70	20	12	20
90	70	40	38	20
90	70	60	60	20
90	70	80	20	20
90	70	100	100	20
90	71	20	11	14
90	71	40	13	14
90	71	60	14	14
90	71	80	28	14
90	71	100	56	14
90	72	20	12	19
90	72	40	14	19
90	72	60	38	19
90	72	80	19	19
90	72	100	76	19
90	73	20	12	18
90	73	40	18	18
90	73	60	36	18
90	73	80	36	18
90	73	100	18	18
90	74	20	10	15
90	74	40	13	15
90	74	60	30	15
90	74	80	30	15
90	74	100	60	15
90	75	20	12	21
90	75	40	20	21
90	75	60	21	21
90	75	80	84	21
90	75	100	42	21
90	76	20	22	25
90	76	40	46	25
90	76	60	75	25
90	76	80	25	25
90	76	100	75	25
90	77	20	12	15
90	77	40	14	15
90	77	60	15	15
90	77	80	60	15
90	77	100	75	15
90	78	20	12	15
90	78	40	14	15
90	78	60	15	15
90	78	80	45	15
90	78	100	75	15
90	79	20	8	8
90	79	40	16	8
90	79	60	16	8
90	79	80	32	8
90	79	100	8	8
90	80	20	14	14
90	80	40	14	14
90	80	60	42	14
90	80	80	56	14
90	80	100	56	14
90	81	20	8	13
90	81	40	22	13
90	81	60	39	13
90	81	80	39	13
90	81	100	39	13
90	82	20	15	18
90	82	40	32	18
90	82	60	36	18
90	82	80	18	18
90	82	100	72	18
90	83	20	8	16
90	83	40	14	16
90	83	60	48	16
90	83	80	48	16
90	83	100	32	16
90	84	20	14	16
90	84	40	30	16
90	84	60	16	16
90	84	80	32	16
90	84	100	80	16
90	85	20	11	15
90	85	40	14	15
90	85	60	45	15
90	85	80	45	15
90	85	100	45	15
90	86	20	10	19
90	86	40	36	19
90	86	60	38	19
90	86	80	76	19
90	86	100	38	19
90	87	20	8	17
90	87	40	28	17
90	87	60	51	17
90	87	80	17	17
90	87	100	68	17
90	88	20	18	25
90	88	40	48	25
90	88	60	75	25
90	88	80	100	25
90	88	100	75	25
90	89	20	12	21
90	89	40	18	21
90	89	60	42	21
90	89	80	84	21
90	89	100	21	21
90	90	20	13	20
90	90	40	30	20
90	90	60	60	20
90	90	80	80	20
90	90	100	60	20
90	91	20	9	17
90	91	40	26	17
90	91	60	51	17
90	91	80	68	17
90	91	100	68	17
90	92	20	7	13
90	92	40	11	13
90	92	60	26	13
90	92	80	26	13
90	92	100	52	13
90	93	20	14	22
90	93	40	17	22
90	93	60	66	22
90	93	80	66	22
90	93	100	22	22
90	94	20	16	20
90	94	40	19	20
90	94	60	40	20
90	94	80	20	20
90	94	100	80	20
90	95	20	8	11
90	95	40	18	11
90	95	60	11	11
90	95	80	22	11
90	95	100	11	11
90	96	20	15	21
90	96	40	38	21
90	96	60	21	21
90	96	80	63	21
90	96	100	21	21
90	97	20	11	21
90	97	40	32	21
90	97	60	42	21
90	97	80	42	21
90	97	100	84	21
90	98	20	8	13
90	98	40	26	13
90	98	60	13	13
90	98	80	26	13
90	98	100	65	13
90	99	20	16	18
90	99	40	36	18
90	99	60	36	18
90	99	80	36	18
90	99	100	54	18
120	0	20	23	37
120	0	40	64	37
120	0	60	74	37
120	0	80	148	37
120	0	100	185	37
120	1	20	20	35
120	1	40	25	35
120	1	60	70	35
120	1	80	105	35
120	1	100	70	35
120	2	20	16	27
120	2	40	48	27
120	2	60	81	27
120	2	80	108	27
120	2	100	81	27
120	3	20	29	42
120	3	40	39	42
120	3	60	42	42
120	3	80	168	42
120	3	100	84	42
120	4	20	22	32
120	4	40	29	32
120	4	60	64	32
120	4	80	96	32
120	4	100	96	32
120	5	20	20	25
120	5	40	44	25
120	5	60	50	25
120	5	80	100	25
120	5	100	50	25
120	6	20	17	26
120	6	40	22	26
120	6	60	26	26
120	6	80	26	26
120	6	100	130	26
120	7	20	28	39
120	7	40	34	39
120	7	60	39	39
120	7	80	156	39
120	7	100	78	39
120	8	20	20	31
120	8	40	29	31
120	8	60	31	31
120	8	80	93	31
120	8	100	62	31
120	9	20	20	40
120	9	40	66	40
120	9	60	40	40
120	9	80	160	40
120	9	100	120	40
120	10	20	21	30
120	10	40	29	30
120	10	60	30	30
120	10	80	120	30
120	10	100	60	30
120	11	20	19	29
120	11	40	26	29
120	11	60	29	29
120	11	80	58	29
120	11	100	29	29
120	12	20	22	29
120	12	40	25	29
120	12	60	58	29
120	12	80	58	29
120	12	100	145	29
120	13	20	15	29
120	13	40	50	29
120	13	60	87	29
120	13	80	116	29
120	13	100	87	29
120	14	20	15	32
120	14	40	29	32
120	14	60	32	32
120	14	80	64	32
120	14	100	160	32
120	15	20	23	29
120	15	40	54	29
120	15	60	29	29
120	15	80	29	29
120	15	100	58	29
120	16	20	17	26
120	16	40	24	26
120	16	60	78	26
120	16	80	78	26
120	16	100	104	26
120	17	20	12	19
120	17	40	18	19
120	17	60	38	19
120	17	80	19	19
120	17	100	38	19
120	18	20	15	21
120	18	40	42	21
120	18	60	42	21
120	18	80	63	21
120	18	100	63	21
120	19	20	19	30
120	19	40	50	30
120	19	60	60	30
120	19	80	90	30
120	19	100	30	30
120	20	20	17	31
120	20	40	52	31
120	20	60	93	31
120	20	80	31	31
120	20	100	62	31
120	21	20	17	30
120	21	40	52	30
120	21	60	30	30
120	21	80	90	30
120	21	100	150	30
120	22	20	18	26
120	22	40	50	26
120	22	60	52	26
120	22	80	78	26
120	22	100	104	26
120	23	20	22	29
120	23	40	28	29
120	23	60	87	29
120	23	80	87	29
120	23	100	145	29
120	24	20	26	41
120	24	40	37	41
120	24	60	123	41
120	24	80	123	41
120	24	100	205	41
120	25	20	21	35
120	25	40	66	35
120	25	60	35	35
120	25	80	35	35
120	25	100	70	35
120	26	20	23	28
120	26	40	26	28
120	26	60	56	28
120	26	80	56	28
120	26	100	56	28
120	27	20	19	32
120	27	40	31	32
120	27	60	32	32
120	27	80	32	32
120	27	100	32	32
120	28	20	15	20
120	28	40	36	20
120	28	60	20	20
120	28	80	20	20
120	28	100	100	20
120	29	20	15	29
120	29	40	46	29
120	29	60	58	29
120	29	80	87	29
120	29	100	29	29
120	30	20	21	38
120	30	40	33	38
120	30	60	114	38
120	30	80	114	38
120	30	100	114	38
120	31	20	20	21
120	31	40	42	21
120	31	60	21	21
120	31	80	63	21
120	31	100	21	21
120	32	20	23	29
120	32	40	56	29
120	32	60	87	29
120	32	80	29	29
120	32	100	58	29
120	33	20	16	23
120	33	40	44	23
120	33	60	69	23
120	33	80	23	23
120	33	100	46	23
120	34	20	20	31
120	34	40	25	31
120	34	60	62	31
120	34	80	31	31
120	34	100	62	31
120	35	20	28	36
120	35	40	34	36
120	35	60	72	36
120	35	80	36	36
120	35	100	72	36
120	36	20	8	16
120	36	40	32	16
120	36	60	32	16
120	36	80	32	16
120	36	100	16	16
120	37	20	16	26
120	37	40	25	26
120	37	60	52	26
120	37	80	78	26
120	37	100	26	26
120	38	20	13	23
120	38	40	36	23
120	38	60	69	23
120	38	80	46	23
120	38	100	46	23
120	39	20	16	32
120	39	40	46	32
120	39	60	32	32
120	39	80	96	32
120	39	100	32	32
120	40	20	26	31
120	40	40	62	31
120	40	60	62	31
120	40	80	124	31
120	40	100	62	31
120	41	20	20	23
120	41	40	46	23
120	41	60	23	23
120	41	80	46	23
120	41	100	69	23
120	42	20	19	28
120	42	40	27	28
120	42	60	56	28
120	42	80	28	28
120	42	100	28	28
120	43	20	18	25
120	43	40	23	25
120	43	60	50	25
120	43	80	25	25
120	43	100	75	25
120	44	20	29	39
120	44	40	34	39
120	44	60	39	39
120	44	80	117	39
120	44	100	195	39
120	45	20	26	35
120	45	40	62	35
120	45	60	105	35
120	45	80	105	35
120	45	100	175	35
120	46	20	16	28
120	46	40	21	28
120	46	60	28	28
120	46	80	28	28
120	46	100	112	28
120	47	20	12	22
120	47	40	19	22
120	47	60	44	22
120	47	80	66	22
120	47	100	66	22
120	48	20	20	27
120	48	40	26	27
120	48	60	54	27
120	48	80	54	27
120	48	100	108	27
120	49	20	28	40
120	49	40	35	40
120	49	60	40	40
120	49	80	120	40
120	49	100	40	40
120	50	20	36	42
120	50	40	82	42
120	50	60	84	42
120	50	80	168	42
120	50	100	210	42
120	51	20	32	43
120	51	40	36	43
120	51	60	43	43
120	51	80	172	43
120	51	100	172	43
120	52	20	22	32
120	52	40	60	32
120	52	60	96	32
120	52	80	64	32
120	52	100	96	32
120	53	20	19	24
120	53	40	22	24
120	53	60	48	24
120	53	80	48	24
120	53	100	72	24
120	54	20	14	23
120	54	40	38	23
120	54	60	23	23
120	54	80	46	23
120	54	100	92	23
120	55	20	20	24
120	55	40	22	24
120	55	60	72	24
120	55	80	72	24
120	55	100	48	24
120	56	20	18	29
120	56	40	24	29
120	56	60	29	29
120	56	80	29	29
120	56	100	58	29
120	57	20	23	31
120	57	40	27	31
120	57	60	31	31
120	57	80	31	31
120	57	100	93	31
120	58	20	18	31
120	58	40	50	31
120	58	60	31	31
120	58	80	62	31
120	58	100	124	31
120	59	20	20	25
120	59	40	23	25
120	59	60	50	25
120	59	80	25	25
120	59	100	75	25
120	60	20	16	28
120	60	40	24	28
120	60	60	28	28
120	60	80	84	28
120	60	100	84	28
120	61	20	24	31
120	61	40	26	31
120	61	60	62	31
120	61	80	31	31
120	61	100	124	31
120	62	20	14	25
120	62	40	21	25
120	62	60	75	25
120	62	80	75	25
120	62	100	25	25
120	63	20	31	35
120	63	40	34	35
120	63	60	105	35
120	63	80	140	35
120	63	100	105	35
120	64	20	22	27
120	64	40	25	27
120	64	60	54	27
120	64	80	81	27
120	64	100	54	27
120	65	20	21	30
120	65	40	29	30
120	65	60	90	30
120	65	80	120	30
120	65	100	120	30
120	66	20	23	31
120	66	40	27	31
120	66	60	62	31
120	66	80	93	31
120	66	100	31	31
120	67	20	18	28
120	67	40	48	28
120	67	60	28	28
120	67	80	28	28
120	67	100	84	28
120	68	20	20	29
120	68	40	54	29
120	68	60	87	29
120	68	80	87	29
120	68	100	58	29
120	69	20	32	47
120	69	40	41	47
120	69	60	94	47
120	69	80	141	47
120	69	100	188	47
120	70	20	15	25
120	70	40	36	25
120	70	60	25	25
120	70	80	75	25
120	70	100	50	25
120	71	20	8	18
120	71	40	34	18
120	71	60	36	18
120	71	80	72	18
120	71	100	54	18
120	72	20	23	31
120	72	40	58	31
120	72	60	62	31
120	72	80	124	31
120	72	100	62	31
120	73	20	22	34
120	73	40	28	34
120	73	60	102	34
120	73	80	102	34
120	73	100	102	34
120	74	20	18	38
120	74	40	37	38
120	74	60	114	38
120	74	80	114	38
120	74	100	114	38
120	75	20	13	24
120	75	40	21	24
120	75	60	24	24
120	75	80	96	24
120	75	100	72	24
120	76	20	24	34
120	76	40	62	34
120	76	60	102	34
120	76	80	102	34
120	76	100	170	34
120	77	20	14	24
120	77	40	21	24
120	77	60	72	24
120	77	80	24	24
120	77	100	96	24
120	78	20	26	29
120	78	40	28	29
120	78	60	29	29
120	78	80	29	29
120	78	100	29	29
120	79	20	17	30
120	79	40	25	30
120	79	60	30	30
120	79	80	60	30
120	79	100	150	30
120	80	20	19	30
120	80	40	23	30
120	80	60	90	30
120	80	80	90	30
120	80	100	120	30
120	81	20	15	20
120	81	40	38	20
120	81	60	40	20
120	81	80	20	20
120	81	100	60	20
120	82	20	17	24
120	82	40	42	24
120	82	60	72	24
120	82	80	48	24
120	82	100	48	24
120	83	20	22	30
120	83	40	29	30
120	83	60	30	30
120	83	80	90	30
120	83	100	90	30
120	84	20	19	30
120	84	40	25	30
120	84	60	60	30
120	84	80	120	30
120	84	100	30	30
120	85	20	17	22
120	85	40	42	22
120	85	60	44	22
120	85	80	88	22
120	85	100	66	22
120	86	20	20	31
120	86	40	30	31
120	86	60	31	31
120	86	80	124	31
120	86	100	124	31
120	87	20	21	27
120	87	40	48	27
120	87	60	81	27
120	87	80	27	27
120	87	100	81	27
120	88	20	19	30
120	88	40	27	30
120	88	60	60	30
120	88	80	120	30
120	88	100	30	30
120	89	20	21	32
120	89	40	58	32
120	89	60	64	32
120	89	80	96	32
120	89	100	96	32
120	90	20	17	22
120	90	40	21	22
120	90	60	66	22
120	90	80	88	22
120	90	100	44	22
120	91	20	21	26
120	91	40	50	26
120	91	60	52	26
120	91	80	52	26
120	91	100	130	26
120	92	20	18	26
120	92	40	46	26
120	92	60	26	26
120	92	80	78	26
120	92	100	130	26
120	93	20	20	32
120	93	40	58	32
120	93	60	64	32
120	93	80	64	32
120	93	100	32	32
120	94	20	15	20
120	94	40	17	20
120	94	60	20	20
120	94	80	80	20
120	94	100	40	20
120	95	20	19	26
120	95	40	46	26
120	95	60	26	26
120	95	80	78	26
120	95	100	78	26
120	96	20	20	28
120	96	40	50	28
120	96	60	28	28
120	96	80	84	28
120	96	100	56	28
120	97	20	22	31
120	97	40	28	31
120	97	60	62	31
120	97	80	62	31
120	97	100	155	31
120	98	20	19	25
120	98	40	24	25
120	98	60	50	25
120	98	80	100	25
120	98	100	125	25
120	99	20	26	31
120	99	40	29	31
120	99	60	93	31
[truncated: 2 more rows]

## Sheet: Fig.4a
Overview
bacteria_cat	Vol (nm3)
Previtellogenic-Bac1	100050000
Previtellogenic-Bac2	88059000
Previtellogenic-Bac3	46606000
Previtellogenic-Bac4	51615000
Previtellogenic-Bac5	57806000
Previtellogenic-Bac6	59444000
Previtellogenic-Bac7	60658000
Previtellogenic-Bac8	45190000
Previtellogenic-Bac9	44517000
Previtellogenic-Bac10	41384000
Previtellogenic-Bac11	48675000
Previtellogenic-Bac12	93928000
Previtellogenic-Bac13	62322000
Previtellogenic-Bac14	68293000
Previtellogenic-Bac15	47196000
Previtellogenic-Bac16	86229000
Previtellogenic-Bac17	73568000
Previtellogenic-Bac18	61428000
Previtellogenic-Bac19	82746000
Previtellogenic-Bac20	50861000
Previtellogenic-Bac21	66012000
Previtellogenic-Bac22	56438000
Previtellogenic-Bac23	47657000
Previtellogenic-Bac24	60635000
Previtellogenic-Bac25	91644000
Previtellogenic-Bac26	92627000
Previtellogenic-Bac27	91968000
Previtellogenic-Bac28	68653000
Previtellogenic-Bac29	53218000
Previtellogenic-Bac30	66254000
Previtellogenic-Bac31	56288000
Previtellogenic-Bac32	45014000
Previtellogenic-Bac33	39814000
Previtellogenic-Bac34	65912000
Previtellogenic-Bac35	79779000
Previtellogenic-Bac36	18812000
Previtellogenic-Bac37	86572000
Previtellogenic-Bac38	54623000
Previtellogenic-Bac39	55218000
Previtellogenic-Bac40	86727000
Previtellogenic-Bac41	42067000
Previtellogenic-Bac42	58074000
Previtellogenic-Bac43	86710000
Previtellogenic-Bac44	59560000
Previtellogenic-Bac45	55044000
Previtellogenic-Bac46	50881000
Previtellogenic-Bac47	60212000
Previtellogenic-Bac48	47185000
Previtellogenic-Bac49	53344000
Previtellogenic-Bac50	48436000
Previtellogenic-Bac51	40715000
Previtellogenic-Bac52	47825000
Previtellogenic-Bac53	53403000
Previtellogenic-Bac54	38625000
Previtellogenic-Bac55	38552000
Previtellogenic-Bac56	66388000
Previtellogenic-Bac57	97361000
Previtellogenic-Bac58	27979000
Previtellogenic-Bac59	54804000
Previtellogenic-Bac60	52647000
Previtellogenic-Bac61	61601000
Previtellogenic-Bac62	49970000
Previtellogenic-Bac63	86176000
Previtellogenic-Bac64	51284000
Previtellogenic-Bac65	69916000
Previtellogenic-Bac66	52559000
Previtellogenic-Bac67	47522000
Previtellogenic-Bac68	89595000
Previtellogenic-Bac69	59728000
Previtellogenic-Bac70	55685000
Previtellogenic-Bac71	77619000
Previtellogenic-Bac72	41244000
Previtellogenic-Bac73	66596000
Previtellogenic-Bac74	68012000
Previtellogenic-Bac75	85263000
Previtellogenic-Bac76	57825000
Previtellogenic-Bac77	56364000
Previtellogenic-Bac78	42766000
Previtellogenic-Bac79	48540000
Previtellogenic-Bac80	52309000
Previtellogenic-Bac81	57622000
Previtellogenic-Bac82	68833000
Previtellogenic-Bac83	79572000
Previtellogenic-Bac84	46491000
Previtellogenic-Bac85	46675000
Previtellogenic-Bac86	49967000
Previtellogenic-Bac87	39726000
Previtellogenic-Bac88	51732000
Previtellogenic-Bac89	35658000
Previtellogenic-Bac90	70245000
Previtellogenic-Bac91	53247000
Previtellogenic-Bac92	49091000
Previtellogenic-Bac93	38173000
Previtellogenic-Bac94	63511000
Previtellogenic-Bac95	44432000
Previtellogenic-Bac96	64860000
Previtellogenic-Bac97	90856000
Previtellogenic-Bac98	54161000
Previtellogenic-Bac99	80995000
Previtellogenic-Bac100	49470000
Previtellogenic-Bac101	41068000
Previtellogenic-Bac102	16986000
Previtellogenic-Bac103	58696000
Previtellogenic-Bac104	65467000
Previtellogenic-Bac105	14973000
Early vitellogenic-Bac1	135256250
Early vitellogenic-Bac2	135587250
Early vitellogenic-Bac3	145607250
Early vitellogenic-Bac4	177695750
Early vitellogenic-Bac5	93939000
Early vitellogenic-Bac6	104606500
Early vitellogenic-Bac7	192738000
Early vitellogenic-Bac8	162176000
Early vitellogenic-Bac9	82772750
Early vitellogenic-Bac10	94340250
Early vitellogenic-Bac11	118259250
Early vitellogenic-Bac12	139869000
Early vitellogenic-Bac13	140447250
Early vitellogenic-Bac14	111693250
Early vitellogenic-Bac15	129722250
Early vitellogenic-Bac16	163509000
Early vitellogenic-Bac17	167217500
Early vitellogenic-Bac18	155522250
Early vitellogenic-Bac19	180383250
Early vitellogenic-Bac20	33614250
Early vitellogenic-Bac21	54921250
Early vitellogenic-Bac22	30003500
Early vitellogenic-Bac23	77546000
Early vitellogenic-Bac24	31305750
Early vitellogenic-Bac25	198822500
Early vitellogenic-Bac26	151131250
Early vitellogenic-Bac27	128252500
Early vitellogenic-Bac28	199967750
Early vitellogenic-Bac29	119937250
Early vitellogenic-Bac30	134369750
Early vitellogenic-Bac31	95795000
Early vitellogenic-Bac32	82756000
Early vitellogenic-Bac33	56138750
Early vitellogenic-Bac34	136275500
Early vitellogenic-Bac35	81702250
Early vitellogenic-Bac36	70256000
Early vitellogenic-Bac37	158863000
Early vitellogenic-Bac38	98569250
Early vitellogenic-Bac39	24177250
Early vitellogenic-Bac40	26281500
Early vitellogenic-Bac41	77393000
Early vitellogenic-Bac42	123024250
Early vitellogenic-Bac43	148264500
Early vitellogenic-Bac44	179731500
Early vitellogenic-Bac45	139982500
Early vitellogenic-Bac46	212758500
Early vitellogenic-Bac47	185717500
Early vitellogenic-Bac48	120748000
Vitellogenic-Bac166	111739000
Vitellogenic-Bac255	76095000
Vitellogenic-Bac256	90190000
Vitellogenic-Bac257	78751000
Vitellogenic-Bac258	90343000
Vitellogenic-Bac259	187815000
Vitellogenic-Bac260	93235000
Vitellogenic-Bac261	88235000
Vitellogenic-Bac262	80686000
Vitellogenic-Bac263	104684000
Vitellogenic-Bac264	76494000
Vitellogenic-Bac265	84142000
Vitellogenic-Bac266	107945000
Vitellogenic-Bac267	46367000
Vitellogenic-Bac268	122337000
Vitellogenic-Bac269	139089000
Vitellogenic-Bac270	87259000
Vitellogenic-Bac271	73399000
Vitellogenic-Bac272	42767000
Vitellogenic-Bac273	57472000
Vitellogenic-Bac274	90999000
Vitellogenic-Bac275	154050000
Vitellogenic-Bac276	83823000
Vitellogenic-Bac277	59927000
Vitellogenic-Bac278	65673000
Vitellogenic-Bac279	107668000
Vitellogenic-Bac280	148390000
Vitellogenic-Bac281	71720000
Vitellogenic-Bac282	105306000
Vitellogenic-Bac283	103327000
Vitellogenic-Bac284	140404000
Vitellogenic-Bac285	98724000
Vitellogenic-Bac286	90543000
Vitellogenic-Bac287	100969000
Vitellogenic-Bac288	77315000
Vitellogenic-Bac289	100786000
Vitellogenic-Bac290	123333000
Vitellogenic-Bac291	106974000
Vitellogenic-Bac292	85020000
Vitellogenic-Bac293	96438000
Vitellogenic-Bac294	96248000
Vitellogenic-Bac295	164986000
Vitellogenic-Bac296	73096000
Vitellogenic-Bac297	92540000
Vitellogenic-Bac298	66291000
Vitellogenic-Bac299	88963000
Vitellogenic-Bac300	163395000
Vitellogenic-Bac301	109473000
Vitellogenic-Bac302	64811000
Vitellogenic-Bac303	62384000
Vitellogenic-Bac304	64561000
Vitellogenic-Bac305	94185000
Vitellogenic-Bac306	54927000
Vitellogenic-Bac307	112170000
Vitellogenic-Bac308	150291000
Vitellogenic-Bac309	69765000
Vitellogenic-Bac310	69375000
Vitellogenic-Bac311	106280000
Vitellogenic-Bac312	78731000
Vitellogenic-Bac313	59452000
Vitellogenic-Bac314	69582000
Vitellogenic-Bac315	79186000
Vitellogenic-Bac316	77426000
Vitellogenic-Bac317	229950000
Vitellogenic-Bac318	60598000
Vitellogenic-Bac319	133796000
Vitellogenic-Bac320	142258000
Vitellogenic-Bac321	70114000
Vitellogenic-Bac322	85866000
Vitellogenic-Bac323	66462000
Vitellogenic-Bac324	74143000
Vitellogenic-Bac325	167593000
Vitellogenic-Bac326	73774000
Vitellogenic-Bac327	54094000
Vitellogenic-Bac328	77646000
Vitellogenic-Bac329	128770000
Vitellogenic-Bac330	79218000
Vitellogenic-Bac331	115537000
Vitellogenic-Bac332	85449000
Vitellogenic-Bac333	104679000
Vitellogenic-Bac334	54877000
Vitellogenic-Bac335	60248000
Vitellogenic-Bac336	149460000
Vitellogenic-Bac337	66543000
Vitellogenic-Bac338	88674000
Vitellogenic-Bac339	95850000
Vitellogenic-Bac340	110987000
Vitellogenic-Bac341	59395000
Vitellogenic-Bac342	58346000
Vitellogenic-Bac343	73111000
Vitellogenic-Bac344	63984000
Vitellogenic-Bac345	96252000
Vitellogenic-Bac346	53031000
Vitellogenic-Bac347	69719000
Vitellogenic-Bac348	69988000
Vitellogenic-Bac349	49677000
Vitellogenic-Bac350	58622000
Vitellogenic-Bac351	48555000
Vitellogenic-Bac352	73854000
Vitellogenic-Bac353	68669000
Vitellogenic-Bac354	67355000
Vitellogenic-Bac355	66705000
Vitellogenic-Bac356	97693000
Vitellogenic-Bac357	210202000
Vitellogenic-Bac358	94487000
Vitellogenic-Bac359	131281000
Vitellogenic-Bac360	110821000
Vitellogenic-Bac361	100559000
Vitellogenic-Bac362	74620000
Vitellogenic-Bac363	70727000
Vitellogenic-Bac364	43659000
Vitellogenic-Bac365	108501000
Vitellogenic-Bac366	59583000
Vitellogenic-Bac367	51614000
Vitellogenic-Bac368	87380000
Vitellogenic-Bac369	76354000
Vitellogenic-Bac370	25188000
Vitellogenic-Bac371	45276000
Vitellogenic-Bac372	47205000
Vitellogenic-Bac373	68385000
Vitellogenic-Bac374	49242000
Vitellogenic-Bac375	107280000
Vitellogenic-Bac376	55838000
Vitellogenic-Bac377	137666000
Vitellogenic-Bac378	67641000
Vitellogenic-Bac379	92699000
Vitellogenic-Bac380	75879000
Vitellogenic-Bac381	134404000
Vitellogenic-Bac382	102495000
Vitellogenic-Bac383	131186000
Vitellogenic-Bac384	78748000
Vitellogenic-Bac385	81505000
Vitellogenic-Bac386	133981000
Vitellogenic-Bac387	91380000
Vitellogenic-Bac388	70895000
Vitellogenic-Bac389	98365000
Vitellogenic-Bac390	119210000
Vitellogenic-Bac391	66091000
Vitellogenic-Bac392	79241000
Vitellogenic-Bac393	65099000
Vitellogenic-Bac394	89555000
Vitellogenic-Bac395	75819000
Vitellogenic-Bac396	153815000
Vitellogenic-Bac397	87717000
Vitellogenic-Bac398	152584000
Vitellogenic-Bac399	76084000
Vitellogenic-Bac400	119242000
Vitellogenic-Bac401	109710000
Vitellogenic-Bac402	67869000
Vitellogenic-Bac403	115879000
Vitellogenic-Bac404	58415000
Vitellogenic-Bac405	61459000
Vitellogenic-Bac406	103071000
Vitellogenic-Bac407	290108000
Vitellogenic-Bac408	41489000
Vitellogenic-Bac409	38239000
Vitellogenic-Bac410	71841000
Vitellogenic-Bac411	66242000
Vitellogenic-Bac412	50488000
Vitellogenic-Bac413	153549000
Vitellogenic-Bac414	62006000
Vitellogenic-Bac415	103381000
Vitellogenic-Bac416	70453000
Vitellogenic-Bac417	107866000
Vitellogenic-Bac418	60961000
Vitellogenic-Bac419	72704000
Vitellogenic-Bac420	116636000
Vitellogenic-Bac421	46818000
Vitellogenic-Bac422	68375000
Vitellogenic-Bac423	100996000
Vitellogenic-Bac424	48825000
Vitellogenic-Bac425	119990000
Vitellogenic-Bac426	122487000
Vitellogenic-Bac427	82021000
Vitellogenic-Bac428	108367000
Vitellogenic-Bac429	91173000
Vitellogenic-Bac430	72919000
Vitellogenic-Bac431	167937000
Vitellogenic-Bac432	107117000
Vitellogenic-Bac433	102960000
Vitellogenic-Bac434	138750000
Vitellogenic-Bac435	138995000
Vitellogenic-Bac436	106022000
Vitellogenic-Bac437	141219000
Vitellogenic-Bac438	131186000
Vitellogenic-Bac439	81784000
Vitellogenic-Bac440	104004000
Vitellogenic-Bac441	94226000
Vitellogenic-Bac442	87499000
Vitellogenic-Bac443	94420000
Vitellogenic-Bac444	58663000
Vitellogenic-Bac445	142897000
Vitellogenic-Bac446	140791000
Vitellogenic-Bac447	80486000
Vitellogenic-Bac448	79760000
Vitellogenic-Bac449	130216000
Vitellogenic-Bac450	134303000
Vitellogenic-Bac451	129006000
Vitellogenic-Bac452	72520000
Vitellogenic-Bac453	94363000
Vitellogenic-Bac454	98821000
Vitellogenic-Bac455	157177000
Vitellogenic-Bac456	101079000
Vitellogenic-Bac457	79046000
Vitellogenic-Bac458	16307000
Vitellogenic-Bac459	60882000
Vitellogenic-Bac460	81830000
Vitellogenic-Bac461	103028000
Vitellogenic-Bac462	46738000
Vitellogenic-Bac463	94865000
Vitellogenic-Bac464	119361000
Vitellogenic-Bac465	269960000
Vitellogenic-Bac466	71096000
Vitellogenic-Bac467	53505000
Vitellogenic-Bac468	59002000
Vitellogenic-Bac469	56511000
Vitellogenic-Bac470	78098000
Vitellogenic-Bac471	90130000
Vitellogenic-Bac472	142550000
Vitellogenic-Bac473	92658000
Vitellogenic-Bac474	65573000
Vitellogenic-Bac475	91900000
Vitellogenic-Bac476	87737000
Vitellogenic-Bac477	107292000
Vitellogenic-Bac478	143102000
Vitellogenic-Bac479	58625000
Vitellogenic-Bac480	62634000
Vitellogenic-Bac481	87482000
Vitellogenic-Bac482	64208000
Vitellogenic-Bac483	42504000
Vitellogenic-Bac484	80803000
Vitellogenic-Bac485	42300000
Vitellogenic-Bac486	79318000
Vitellogenic-Bac487	152711000
Vitellogenic-Bac488	89957000
Vitellogenic-Bac489	92795000
Vitellogenic-Bac490	47247000
Vitellogenic-Bac491	145963000
Vitellogenic-Bac492	93406000
Vitellogenic-Bac493	77139000
Vitellogenic-Bac494	98818000
Vitellogenic-Bac495	137042000
Vitellogenic-Bac496	73969000
Vitellogenic-Bac497	110172000
Vitellogenic-Bac498	63737000
Vitellogenic-Bac499	53559000
Vitellogenic-Bac500	101192000
Vitellogenic-Bac501	66097000
Vitellogenic-Bac502	69688000
Vitellogenic-Bac503	69412000
Vitellogenic-Bac504	83130000
Vitellogenic-Bac505	60386000
Vitellogenic-Bac506	51751000
Vitellogenic-Bac507	72878000
Late vitellogenic-Bac1	58513000
Late vitellogenic-Bac2	19644000
Late vitellogenic-Bac3	46283000
Late vitellogenic-Bac4	54306000
Late vitellogenic-Bac5	64129000
Late vitellogenic-Bac6	91296000
Late vitellogenic-Bac7	55363000
Late vitellogenic-Bac8	52346000
Late vitellogenic-Bac9	73058000
Late vitellogenic-Bac10	77989000
Late vitellogenic-Bac11	81553000
Late vitellogenic-Bac12	157664000
Late vitellogenic-Bac13	85876000
Late vitellogenic-Bac14	103482000
Late vitellogenic-Bac15	48657000
Late vitellogenic-Bac16	73234000
Late vitellogenic-Bac17	66343000
Late vitellogenic-Bac18	69754000
Late vitellogenic-Bac19	212276000
Late vitellogenic-Bac20	71586000
Late vitellogenic-Bac21	95472000
Late vitellogenic-Bac22	77144000
Late vitellogenic-Bac23	98934000
Late vitellogenic-Bac24	49520000
Late vitellogenic-Bac25	99170000
Late vitellogenic-Bac26	113412000
Late vitellogenic-Bac27	76050000
Late vitellogenic-Bac28	71041000
Late vitellogenic-Bac29	91821000
Late vitellogenic-Bac30	127317000
Late vitellogenic-Bac31	77814000
Late vitellogenic-Bac32	137617000
Late vitellogenic-Bac33	94551000
Late vitellogenic-Bac34	89469000
Late vitellogenic-Bac35	102094000
Late vitellogenic-Bac36	85137000
Late vitellogenic-Bac37	51653000
Late vitellogenic-Bac38	87912000
Late vitellogenic-Bac39	66851000
Late vitellogenic-Bac40	65840000
Late vitellogenic-Bac41	72062000
Late vitellogenic-Bac42	76090000
Late vitellogenic-Bac43	185655000
Late vitellogenic-Bac44	102606000
Late vitellogenic-Bac45	173663000
Late vitellogenic-Bac46	56200000
Late vitellogenic-Bac47	63571000
Late vitellogenic-Bac48	91502000
Late vitellogenic-Bac49	129662000
Late vitellogenic-Bac50	121190000
Late vitellogenic-Bac51	75649000
Late vitellogenic-Bac52	56031000
Late vitellogenic-Bac53	73766000
Late vitellogenic-Bac54	110930000
Late vitellogenic-Bac55	65962000
Late vitellogenic-Bac56	64885000
Late vitellogenic-Bac57	147953000
Late vitellogenic-Bac58	61252000
Late vitellogenic-Bac59	68581000
Late vitellogenic-Bac60	62389000
Late vitellogenic-Bac61	72538000
Late vitellogenic-Bac62	55791000
Late vitellogenic-Bac63	53546000
Late vitellogenic-Bac64	137891000
Late vitellogenic-Bac65	176880000
Late vitellogenic-Bac66	107369000
Late vitellogenic-Bac67	100402000
Late vitellogenic-Bac68	53871000
Late vitellogenic-Bac69	59647000
Late vitellogenic-Bac70	97328000
Late vitellogenic-Bac71	79449000
Late vitellogenic-Bac72	73081000
Late vitellogenic-Bac73	166189000
Late vitellogenic-Bac74	89309000
Late vitellogenic-Bac75	54954000
Late vitellogenic-Bac76	69319000
Late vitellogenic-Bac77	84008000
Late vitellogenic-Bac78	103099000
Late vitellogenic-Bac79	84244000
Late vitellogenic-Bac80	82761000
Late vitellogenic-Bac81	97276000
Late vitellogenic-Bac82	71882000
Late vitellogenic-Bac83	61416000
Late vitellogenic-Bac84	74367000
Late vitellogenic-Bac85	91494000
Late vitellogenic-Bac86	72570000
Late vitellogenic-Bac87	76539000
Late vitellogenic-Bac88	90625000
Late vitellogenic-Bac89	88709000
Late vitellogenic-Bac90	68960000
Late vitellogenic-Bac91	138957000
Late vitellogenic-Bac92	85492000
Late vitellogenic-Bac93	144632000
Late vitellogenic-Bac94	87000
Late vitellogenic-Bac95	49995000
Late vitellogenic-Bac96	121886000
Late vitellogenic-Bac97	105468000
Late vitellogenic-Bac98	95491000
Late vitellogenic-Bac99	149493000
Late vitellogenic-Bac100	59033000
Late vitellogenic-Bac101	216512000
Late vitellogenic-Bac102	47902000
Late vitellogenic-Bac103	119060000
Late vitellogenic-Bac104	66764000
Late vitellogenic-Bac105	66811000
Late vitellogenic-Bac106	43107000
Late vitellogenic-Bac107	75750000
Late vitellogenic-Bac108	49716000
Late vitellogenic-Bac109	75284000
Late vitellogenic-Bac110	74252000
Late vitellogenic-Bac111	68039000
Late vitellogenic-Bac112	65144000
Late vitellogenic-Bac113	67832000
Late vitellogenic-Bac114	99468000
Late vitellogenic-Bac115	50382000
Late vitellogenic-Bac116	120560000
Late vitellogenic-Bac117	140102000
Late vitellogenic-Bac118	127011000
Late vitellogenic-Bac119	61564000
Late vitellogenic-Bac120	65718000
Late vitellogenic-Bac121	77009000
Late vitellogenic-Bac122	99283000
Late vitellogenic-Bac123	114682000
Late vitellogenic-Bac124	84522000
Late vitellogenic-Bac125	67019000
Late vitellogenic-Bac126	80873000
Late vitellogenic-Bac127	80150000
Late vitellogenic-Bac128	96838000
Late vitellogenic-Bac129	78378000
Late vitellogenic-Bac130	85667000
Late vitellogenic-Bac131	50184000
Late vitellogenic-Bac132	66074000
Late vitellogenic-Bac134	84570000
Late vitellogenic-Bac135	40513000
Late vitellogenic-Bac136	50025000
Late vitellogenic-Bac137	84067000
Late vitellogenic-Bac138	104305000
Late vitellogenic-Bac139	90086000
Late vitellogenic-Bac140	49885000
Late vitellogenic-Bac141	71278000
Late vitellogenic-Bac142	52304000
Late vitellogenic-Bac143	91468000
Late vitellogenic-Bac144	76016000
Late vitellogenic-Bac145	56075000
Late vitellogenic-Bac146	62166000
Late vitellogenic-Bac147	89719000
Late vitellogenic-Bac148	76055000
Late vitellogenic-Bac149	83792000
Late vitellogenic-Bac150	147231000
Late vitellogenic-Bac151	103423000
Late vitellogenic-Bac152	38878000
Late vitellogenic-Bac153	105001000
Late vitellogenic-Bac154	39339000
Late vitellogenic-Bac155	88803000
Late vitellogenic-Bac156	87388000
Late vitellogenic-Bac157	155174000
Late vitellogenic-Bac158	50063000
Late vitellogenic-Bac159	58003000
Late vitellogenic-Bac160	66096000
Late vitellogenic-Bac161	141089000
Late vitellogenic-Bac162	55286000
Late vitellogenic-Bac163	159177000
Late vitellogenic-Bac164	51370000
Late vitellogenic-Bac165	59001000
Late vitellogenic-Bac166	67261000
Late vitellogenic-Bac167	65333000
Late vitellogenic-Bac168	83451000
Late vitellogenic-Bac169	60599000
Late vitellogenic-Bac170	98747000
Late vitellogenic-Bac171	65035000
Late vitellogenic-Bac172	87088000
Late vitellogenic-Bac173	58838000
Late vitellogenic-Bac174	65064000
Late vitellogenic-Bac175	61280000
Late vitellogenic-Bac176	72082000
Late vitellogenic-Bac177	89769000
Late vitellogenic-Bac178	46581000
Late vitellogenic-Bac179	66646000
Late vitellogenic-Bac180	94001000
Late vitellogenic-Bac181	51303000
Late vitellogenic-Bac182	96665000
Late vitellogenic-Bac183	154874000
Late vitellogenic-Bac184	94571000
Late vitellogenic-Bac185	64951000
Late vitellogenic-Bac186	59668000
Late vitellogenic-Bac187	78165000
Late vitellogenic-Bac188	88646000
Late vitellogenic-Bac189	109113000
Late vitellogenic-Bac190	75605000
Late vitellogenic-Bac191	115271000
Late vitellogenic-Bac192	108867000
Late vitellogenic-Bac193	120719000
Late vitellogenic-Bac194	117122000
Late vitellogenic-Bac195	58358000
Late vitellogenic-Bac196	70525000
Late vitellogenic-Bac133	74074000
Late vitellogenic-Bac197	26516000

## Sheet: Fig.4b
Overview
Oocyte	mitochondrion_cat	Vol (nm3)
Wild type	Previtellogenic-1	1210443000.0
Wild type	Previtellogenic-10	2369722000.0
Wild type	Previtellogenic-11	1267436000.0
Wild type	Previtellogenic-12	618050000.0
Wild type	Previtellogenic-13	735476000.0
Wild type	Previtellogenic-14	1286752000.0
Wild type	Previtellogenic-15	1109497000.0
Wild type	Previtellogenic-16	1479628000.0
Wild type	Previtellogenic-17	1524744000.0
Wild type	Previtellogenic-18	924508000.0
Wild type	Previtellogenic-19	1201982000.0
Wild type	Previtellogenic-2	671122000.0
Wild type	Previtellogenic-20	466124000.0
Wild type	Previtellogenic-21	563728000.0
Wild type	Previtellogenic-22	907788000.0
Wild type	Previtellogenic-23	300090000.0
Wild type	Previtellogenic-24	620771000.0
Wild type	Previtellogenic-25	1402251000.0
Wild type	Previtellogenic-26	1299073000.0
Wild type	Previtellogenic-27	525997000.0
Wild type	Previtellogenic-28	485399000.0
Wild type	Previtellogenic-29	412977000.0
Wild type	Previtellogenic-3	1184943000.0
Wild type	Previtellogenic-30	268161000.0
Wild type	Previtellogenic-31	947524000.0
Wild type	Previtellogenic-32	875470000.0
Wild type	Previtellogenic-33	924731000.0
Wild type	Previtellogenic-34	704683000.0
Wild type	Previtellogenic-35	389294000.0
Wild type	Previtellogenic-36	2916529000.0
Wild type	Previtellogenic-37	274999000.0
Wild type	Previtellogenic-38	715163000.0
Wild type	Previtellogenic-39	304834000.0
Wild type	Previtellogenic-4	414932000.0
Wild type	Previtellogenic-40	1219206000.0
Wild type	Previtellogenic-41	616839000.0
Wild type	Previtellogenic-42	875143000.0
Wild type	Previtellogenic-43	953174000.0
Wild type	Previtellogenic-44	254475000.0
Wild type	Previtellogenic-45	517263000.0
Wild type	Previtellogenic-46	738233000.0
Wild type	Previtellogenic-47	354355000.0
Wild type	Previtellogenic-48	373939000.0
Wild type	Previtellogenic-49	973768000.0
Wild type	Previtellogenic-5	839554000.0
Wild type	Previtellogenic-50	466319000.0
Wild type	Previtellogenic-51	247089000.0
Wild type	Previtellogenic-52	900312000.0
Wild type	Previtellogenic-53	852684000.0
Wild type	Previtellogenic-54	588051000.0
Wild type	Previtellogenic-55	1089132000.0
Wild type	Previtellogenic-56	725941000.0
Wild type	Previtellogenic-57	972766000.0
Wild type	Previtellogenic-58	552843000.0
Wild type	Previtellogenic-59	1181515000.0
Wild type	Previtellogenic-6	162248000.0
Wild type	Previtellogenic-60	375811000.0
Wild type	Previtellogenic-61	433624000.0
Wild type	Previtellogenic-62	161608000.0
Wild type	Previtellogenic-63	1008068000.0
Wild type	Previtellogenic-64	626434000.0
Wild type	Previtellogenic-65	1618854000.0
Wild type	Previtellogenic-66	1306204000.0
Wild type	Previtellogenic-67	522701000.0
Wild type	Previtellogenic-68	402741000.0
Wild type	Previtellogenic-69	862984000.0
Wild type	Previtellogenic-7	488889000.0
Wild type	Previtellogenic-70	147409000.0
Wild type	Previtellogenic-71	242309000.0
Wild type	Previtellogenic-72	176499000.0
Wild type	Previtellogenic-73	204997000.0
Wild type	Previtellogenic-74	479910000.0
Wild type	Previtellogenic-75	929540000.0
Wild type	Previtellogenic-76	748261000.0
Wild type	Previtellogenic-77	928065000.0
Wild type	Previtellogenic-78	834335000.0
Wild type	Previtellogenic-79	1376518000.0
Wild type	Previtellogenic-8	2010969000.0
Wild type	Previtellogenic-9	2229746000.0
Wild type	Early vitellogenic-1	957440750.0
Wild type	Early vitellogenic-10	149136500.0
Wild type	Early vitellogenic-11	452678500.0
Wild type	Early vitellogenic-12	221802500.0
Wild type	Early vitellogenic-13	92228250.0
Wild type	Early vitellogenic-14	523839750.0
Wild type	Early vitellogenic-15	55351750.0
Wild type	Early vitellogenic-16	236278750.0
Wild type	Early vitellogenic-17	103574250.0
Wild type	Early vitellogenic-18	552913750.0
Wild type	Early vitellogenic-19	694625250.0
Wild type	Early vitellogenic-2	628516250.0
Wild type	Early vitellogenic-20	334498750.0
Wild type	Early vitellogenic-21	77693250.0
Wild type	Early vitellogenic-22	195261000.0
Wild type	Early vitellogenic-23	174707000.0
Wild type	Early vitellogenic-24	52378750.0
Wild type	Early vitellogenic-25	73005250.0
Wild type	Early vitellogenic-26	65183000.0
Wild type	Early vitellogenic-27	13131000.0
Wild type	Early vitellogenic-28	47728750.0
Wild type	Early vitellogenic-29	104172000.0
Wild type	Early vitellogenic-3	610793500.0
Wild type	Early vitellogenic-30	99357500.0
Wild type	Early vitellogenic-31	109083750.0
Wild type	Early vitellogenic-32	105549250.0
Wild type	Early vitellogenic-33	147722000.0
Wild type	Early vitellogenic-34	196650250.0
Wild type	Early vitellogenic-35	142405000.0
Wild type	Early vitellogenic-36	160917250.0
Wild type	Early vitellogenic-37	121223000.0
Wild type	Early vitellogenic-4	625007750.0
Wild type	Early vitellogenic-5	407832750.0
Wild type	Early vitellogenic-6	537881750.0
Wild type	Early vitellogenic-7	334992500.0
Wild type	Early vitellogenic-8	1029285000.0
Wild type	Early vitellogenic-9	290083000.0
Wild type	Vitellogenic-1	1359400000.0
Wild type	Vitellogenic-10	543216000.0
Wild type	Vitellogenic-100	623792000.0
Wild type	Vitellogenic-101	1401000000.0
Wild type	Vitellogenic-102	847608000.0
Wild type	Vitellogenic-103	1016352000.0
Wild type	Vitellogenic-104	1863888000.0
Wild type	Vitellogenic-105	196872000.0
Wild type	Vitellogenic-106	868440000.0
Wild type	Vitellogenic-107	802912000.0
Wild type	Vitellogenic-108	706352000.0
Wild type	Vitellogenic-109	1487856000.0
Wild type	Vitellogenic-11	727464000.0
Wild type	Vitellogenic-110	757328000.0
Wild type	Vitellogenic-111	535400000.0
Wild type	Vitellogenic-112	845008000.0
Wild type	Vitellogenic-113	607784000.0
Wild type	Vitellogenic-114	1163488000.0
Wild type	Vitellogenic-115	353176000.0
Wild type	Vitellogenic-116	921056000.0
Wild type	Vitellogenic-117	1951968000.0
Wild type	Vitellogenic-118	4142744000.0
Wild type	Vitellogenic-119	986496000.0
Wild type	Vitellogenic-12	1612232000.0
Wild type	Vitellogenic-120	974704000.0
Wild type	Vitellogenic-121	508088000.0
Wild type	Vitellogenic-122	353352000.0
Wild type	Vitellogenic-123	1405480000.0
Wild type	Vitellogenic-124	1152040000.0
Wild type	Vitellogenic-125	913864000.0
Wild type	Vitellogenic-126	611760000.0
Wild type	Vitellogenic-127	620504000.0
Wild type	Vitellogenic-128	1378592000.0
Wild type	Vitellogenic-129	461368000.0
Wild type	Vitellogenic-13	764736000.0
Wild type	Vitellogenic-130	931456000.0
Wild type	Vitellogenic-131	597680000.0
Wild type	Vitellogenic-132	809648000.0
Wild type	Vitellogenic-133	868168000.0
Wild type	Vitellogenic-134	429168000.0
Wild type	Vitellogenic-135	928800000.0
Wild type	Vitellogenic-136	270528000.0
Wild type	Vitellogenic-137	536168000.0
Wild type	Vitellogenic-138	886216000.0
Wild type	Vitellogenic-139	855512000.0
Wild type	Vitellogenic-14	873904000.0
Wild type	Vitellogenic-140	1479152000.0
Wild type	Vitellogenic-141	1419744000.0
Wild type	Vitellogenic-142	694200000.0
Wild type	Vitellogenic-143	684896000.0
Wild type	Vitellogenic-144	798592000.0
Wild type	Vitellogenic-145	523232000.0
Wild type	Vitellogenic-146	805904000.0
Wild type	Vitellogenic-147	819784000.0
Wild type	Vitellogenic-148	1152864000.0
Wild type	Vitellogenic-149	986984000.0
Wild type	Vitellogenic-15	1053184000.0
Wild type	Vitellogenic-150	1159336000.0
Wild type	Vitellogenic-151	462880000.0
Wild type	Vitellogenic-152	670616000.0
Wild type	Vitellogenic-153	937856000.0
Wild type	Vitellogenic-154	831712000.0
Wild type	Vitellogenic-155	633704000.0
Wild type	Vitellogenic-156	756840000.0
Wild type	Vitellogenic-157	1087008000.0
Wild type	Vitellogenic-158	494408000.0
Wild type	Vitellogenic-159	2121272000.0
Wild type	Vitellogenic-16	562664000.0
Wild type	Vitellogenic-160	1576888000.0
Wild type	Vitellogenic-161	623560000.0
Wild type	Vitellogenic-162	1002216000.0
Wild type	Vitellogenic-163	1035712000.0
Wild type	Vitellogenic-164	1242664000.0
Wild type	Vitellogenic-165	653344000.0
Wild type	Vitellogenic-166	2021264000.0
Wild type	Vitellogenic-167	1502584000.0
Wild type	Vitellogenic-168	842032000.0
Wild type	Vitellogenic-169	834328000.0
Wild type	Vitellogenic-17	434312000.0
Wild type	Vitellogenic-170	548584000.0
Wild type	Vitellogenic-171	879272000.0
Wild type	Vitellogenic-172	460856000.0
Wild type	Vitellogenic-173	2151600000.0
Wild type	Vitellogenic-174	870944000.0
Wild type	Vitellogenic-175	300200000.0
Wild type	Vitellogenic-176	201944000.0
Wild type	Vitellogenic-177	375728000.0
Wild type	Vitellogenic-178	454768000.0
Wild type	Vitellogenic-179	684984000.0
Wild type	Vitellogenic-18	1429032000.0
Wild type	Vitellogenic-180	389736000.0
Wild type	Vitellogenic-181	360552000.0
Wild type	Vitellogenic-182	614896000.0
Wild type	Vitellogenic-183	702936000.0
Wild type	Vitellogenic-184	549536000.0
Wild type	Vitellogenic-185	406856000.0
Wild type	Vitellogenic-186	692760000.0
Wild type	Vitellogenic-187	393936000.0
Wild type	Vitellogenic-188	375568000.0
Wild type	Vitellogenic-189	1321272000.0
Wild type	Vitellogenic-19	469608000.0
Wild type	Vitellogenic-190	463984000.0
Wild type	Vitellogenic-191	684152000.0
Wild type	Vitellogenic-192	202472000.0
Wild type	Vitellogenic-193	356656000.0
Wild type	Vitellogenic-194	1283888000.0
Wild type	Vitellogenic-195	726104000.0
Wild type	Vitellogenic-196	513448000.0
Wild type	Vitellogenic-197	364424000.0
Wild type	Vitellogenic-198	724840000.0
Wild type	Vitellogenic-199	1212088000.0
Wild type	Vitellogenic-2	257912000.0
Wild type	Vitellogenic-20	1911656000.0
Wild type	Vitellogenic-200	748688000.0
Wild type	Vitellogenic-201	175880000.0
Wild type	Vitellogenic-202	562904000.0
Wild type	Vitellogenic-203	844496000.0
Wild type	Vitellogenic-204	497856000.0
Wild type	Vitellogenic-205	525040000.0
Wild type	Vitellogenic-206	1093000000.0
Wild type	Vitellogenic-207	1192840000.0
Wild type	Vitellogenic-208	835312000.0
Wild type	Vitellogenic-209	1126344000.0
Wild type	Vitellogenic-21	729280000.0
Wild type	Vitellogenic-210	547960000.0
Wild type	Vitellogenic-211	710144000.0
Wild type	Vitellogenic-212	613792000.0
Wild type	Vitellogenic-213	567176000.0
Wild type	Vitellogenic-214	1085288000.0
Wild type	Vitellogenic-215	494152000.0
Wild type	Vitellogenic-216	577224000.0
Wild type	Vitellogenic-217	1549616000.0
Wild type	Vitellogenic-218	153480000.0
Wild type	Vitellogenic-219	154640000.0
Wild type	Vitellogenic-22	704920000.0
Wild type	Vitellogenic-220	831752000.0
Wild type	Vitellogenic-221	1067552000.0
Wild type	Vitellogenic-222	949320000.0
Wild type	Vitellogenic-223	600568000.0
Wild type	Vitellogenic-224	668696000.0
Wild type	Vitellogenic-225	938032000.0
Wild type	Vitellogenic-226	382544000.0
Wild type	Vitellogenic-227	375952000.0
Wild type	Vitellogenic-228	284824000.0
Wild type	Vitellogenic-229	644752000.0
Wild type	Vitellogenic-23	884200000.0
Wild type	Vitellogenic-230	507720000.0
Wild type	Vitellogenic-231	254752000.0
Wild type	Vitellogenic-232	757872000.0
Wild type	Vitellogenic-233	226504000.0
Wild type	Vitellogenic-234	416920000.0
Wild type	Vitellogenic-235	1139976000.0
Wild type	Vitellogenic-236	469720000.0
Wild type	Vitellogenic-237	133088000.0
Wild type	Vitellogenic-238	767296000.0
Wild type	Vitellogenic-239	697744000.0
Wild type	Vitellogenic-24	628440000.0
Wild type	Vitellogenic-240	357656000.0
Wild type	Vitellogenic-241	984320000.0
Wild type	Vitellogenic-242	861600000.0
Wild type	Vitellogenic-243	633064000.0
Wild type	Vitellogenic-244	634608000.0
Wild type	Vitellogenic-245	373280000.0
Wild type	Vitellogenic-246	769712000.0
Wild type	Vitellogenic-247	643600000.0
Wild type	Vitellogenic-248	1080336000.0
Wild type	Vitellogenic-249	284744000.0
Wild type	Vitellogenic-25	720000000.0
Wild type	Vitellogenic-250	404576000.0
Wild type	Vitellogenic-251	629712000.0
Wild type	Vitellogenic-252	2157000000.0
Wild type	Vitellogenic-253	242960000.0
Wild type	Vitellogenic-254	298904000.0
Wild type	Vitellogenic-255	620456000.0
Wild type	Vitellogenic-256	724368000.0
Wild type	Vitellogenic-257	832896000.0
Wild type	Vitellogenic-258	176896000.0
Wild type	Vitellogenic-259	117032000.0
Wild type	Vitellogenic-26	1094560000.0
Wild type	Vitellogenic-260	832744000.0
Wild type	Vitellogenic-261	740984000.0
Wild type	Vitellogenic-262	882152000.0
Wild type	Vitellogenic-263	465624000.0
Wild type	Vitellogenic-264	755632000.0
Wild type	Vitellogenic-265	1280808000.0
Wild type	Vitellogenic-266	534288000.0
Wild type	Vitellogenic-267	187440000.0
Wild type	Vitellogenic-268	701536000.0
Wild type	Vitellogenic-269	739776000.0
Wild type	Vitellogenic-27	739528000.0
Wild type	Vitellogenic-270	469288000.0
Wild type	Vitellogenic-271	1220984000.0
Wild type	Vitellogenic-272	605960000.0
Wild type	Vitellogenic-273	933936000.0
Wild type	Vitellogenic-274	702384000.0
Wild type	Vitellogenic-275	471040000.0
Wild type	Vitellogenic-276	699952000.0
Wild type	Vitellogenic-277	642376000.0
Wild type	Vitellogenic-278	329088000.0
Wild type	Vitellogenic-279	893168000.0
Wild type	Vitellogenic-28	594784000.0
Wild type	Vitellogenic-280	907080000.0
Wild type	Vitellogenic-281	901008000.0
Wild type	Vitellogenic-282	1083448000.0
Wild type	Vitellogenic-283	1859760000.0
Wild type	Vitellogenic-284	469872000.0
Wild type	Vitellogenic-285	392216000.0
Wild type	Vitellogenic-286	661440000.0
Wild type	Vitellogenic-287	686960000.0
Wild type	Vitellogenic-288	331632000.0
Wild type	Vitellogenic-289	693680000.0
Wild type	Vitellogenic-29	1146712000.0
Wild type	Vitellogenic-290	186016000.0
Wild type	Vitellogenic-291	586640000.0
Wild type	Vitellogenic-292	139712000.0
Wild type	Vitellogenic-293	697384000.0
Wild type	Vitellogenic-294	608568000.0
Wild type	Vitellogenic-295	184048000.0
Wild type	Vitellogenic-296	683680000.0
Wild type	Vitellogenic-297	511392000.0
Wild type	Vitellogenic-298	559920000.0
Wild type	Vitellogenic-299	348992000.0
Wild type	Vitellogenic-3	260912000.0
Wild type	Vitellogenic-30	1851728000.0
Wild type	Vitellogenic-300	433264000.0
Wild type	Vitellogenic-301	368496000.0
Wild type	Vitellogenic-302	460608000.0
Wild type	Vitellogenic-303	944488000.0
Wild type	Vitellogenic-304	471088000.0
Wild type	Vitellogenic-305	612384000.0
Wild type	Vitellogenic-306	468080000.0
Wild type	Vitellogenic-307	914920000.0
Wild type	Vitellogenic-308	521392000.0
Wild type	Vitellogenic-309	359632000.0
Wild type	Vitellogenic-31	641360000.0
Wild type	Vitellogenic-310	539432000.0
Wild type	Vitellogenic-311	530432000.0
Wild type	Vitellogenic-312	589288000.0
Wild type	Vitellogenic-313	714632000.0
Wild type	Vitellogenic-314	613376000.0
Wild type	Vitellogenic-315	1041480000.0
Wild type	Vitellogenic-316	684624000.0
Wild type	Vitellogenic-317	415200000.0
Wild type	Vitellogenic-318	889992000.0
Wild type	Vitellogenic-319	418392000.0
Wild type	Vitellogenic-32	974208000.0
Wild type	Vitellogenic-320	579536000.0
Wild type	Vitellogenic-321	596488000.0
Wild type	Vitellogenic-322	736376000.0
Wild type	Vitellogenic-323	556776000.0
Wild type	Vitellogenic-324	357048000.0
Wild type	Vitellogenic-325	276112000.0
Wild type	Vitellogenic-326	660176000.0
Wild type	Vitellogenic-327	336208000.0
Wild type	Vitellogenic-328	632440000.0
Wild type	Vitellogenic-329	454912000.0
Wild type	Vitellogenic-33	1348088000.0
Wild type	Vitellogenic-330	498992000.0
Wild type	Vitellogenic-331	333856000.0
Wild type	Vitellogenic-332	187432000.0
Wild type	Vitellogenic-333	298480000.0
Wild type	Vitellogenic-334	237520000.0
Wild type	Vitellogenic-335	432600000.0
Wild type	Vitellogenic-336	761216000.0
Wild type	Vitellogenic-337	670936000.0
Wild type	Vitellogenic-338	1386632000.0
Wild type	Vitellogenic-339	321296000.0
Wild type	Vitellogenic-34	2617016000.0
Wild type	Vitellogenic-340	819320000.0
Wild type	Vitellogenic-341	1245824000.0
Wild type	Vitellogenic-342	366456000.0
Wild type	Vitellogenic-343	767584000.0
Wild type	Vitellogenic-344	700384000.0
Wild type	Vitellogenic-345	1020576000.0
Wild type	Vitellogenic-346	1082736000.0
Wild type	Vitellogenic-347	1193096000.0
Wild type	Vitellogenic-348	660568000.0
Wild type	Vitellogenic-349	413784000.0
Wild type	Vitellogenic-35	1484600000.0
Wild type	Vitellogenic-350	488784000.0
Wild type	Vitellogenic-351	247856000.0
Wild type	Vitellogenic-352	202240000.0
Wild type	Vitellogenic-353	871776000.0
Wild type	Vitellogenic-354	262104000.0
Wild type	Vitellogenic-355	1252016000.0
Wild type	Vitellogenic-356	303416000.0
Wild type	Vitellogenic-357	741568000.0
Wild type	Vitellogenic-358	725144000.0
Wild type	Vitellogenic-359	444760000.0
Wild type	Vitellogenic-36	1056200000.0
Wild type	Vitellogenic-360	513224000.0
Wild type	Vitellogenic-361	602968000.0
Wild type	Vitellogenic-362	125144000.0
Wild type	Vitellogenic-363	225800000.0
Wild type	Vitellogenic-364	367168000.0
Wild type	Vitellogenic-365	379408000.0
Wild type	Vitellogenic-366	231480000.0
Wild type	Vitellogenic-367	396552000.0
Wild type	Vitellogenic-368	105488000.0
Wild type	Vitellogenic-369	454464000.0
Wild type	Vitellogenic-37	1080984000.0
Wild type	Vitellogenic-370	354040000.0
Wild type	Vitellogenic-371	545912000.0
Wild type	Vitellogenic-372	296192000.0
Wild type	Vitellogenic-373	621320000.0
Wild type	Vitellogenic-374	628736000.0
Wild type	Vitellogenic-375	254624000.0
Wild type	Vitellogenic-376	629192000.0
Wild type	Vitellogenic-377	289888000.0
Wild type	Vitellogenic-378	197632000.0
Wild type	Vitellogenic-379	263104000.0
Wild type	Vitellogenic-38	3026600000.0
Wild type	Vitellogenic-380	501064000.0
Wild type	Vitellogenic-39	1099920000.0
Wild type	Vitellogenic-4	295408000.0
Wild type	Vitellogenic-40	1331552000.0
Wild type	Vitellogenic-41	466928000.0
Wild type	Vitellogenic-42	958464000.0
Wild type	Vitellogenic-43	1116104000.0
Wild type	Vitellogenic-44	575568000.0
Wild type	Vitellogenic-45	1231040000.0
Wild type	Vitellogenic-46	1384944000.0
Wild type	Vitellogenic-47	828568000.0
Wild type	Vitellogenic-48	979296000.0
Wild type	Vitellogenic-49	413920000.0
Wild type	Vitellogenic-5	1337088000.0
Wild type	Vitellogenic-50	1007688000.0
Wild type	Vitellogenic-51	541856000.0
Wild type	Vitellogenic-52	718208000.0
Wild type	Vitellogenic-53	1354976000.0
Wild type	Vitellogenic-54	896448000.0
Wild type	Vitellogenic-55	818552000.0
Wild type	Vitellogenic-56	879808000.0
Wild type	Vitellogenic-57	1170976000.0
Wild type	Vitellogenic-58	510112000.0
Wild type	Vitellogenic-59	1911248000.0
Wild type	Vitellogenic-6	651152000.0
Wild type	Vitellogenic-60	1011112000.0
Wild type	Vitellogenic-61	1439760000.0
Wild type	Vitellogenic-62	1947576000.0
Wild type	Vitellogenic-63	1254968000.0
Wild type	Vitellogenic-64	856968000.0
Wild type	Vitellogenic-65	1327272000.0
Wild type	Vitellogenic-66	239016000.0
Wild type	Vitellogenic-67	1245808000.0
Wild type	Vitellogenic-68	1098368000.0
Wild type	Vitellogenic-69	1218248000.0
Wild type	Vitellogenic-7	1315464000.0
Wild type	Vitellogenic-70	1165904000.0
Wild type	Vitellogenic-71	933328000.0
Wild type	Vitellogenic-72	989224000.0
Wild type	Vitellogenic-73	734976000.0
Wild type	Vitellogenic-74	1459736000.0
Wild type	Vitellogenic-75	1521136000.0
Wild type	Vitellogenic-76	1414448000.0
Wild type	Vitellogenic-77	726592000.0
Wild type	Vitellogenic-78	1256944000.0
Wild type	Vitellogenic-79	1294744000.0
Wild type	Vitellogenic-8	331976000.0
Wild type	Vitellogenic-80	1071984000.0
Wild type	Vitellogenic-81	1200704000.0
Wild type	Vitellogenic-82	471680000.0
Wild type	Vitellogenic-83	1390720000.0
Wild type	Vitellogenic-84	820560000.0
Wild type	Vitellogenic-85	671768000.0
Wild type	Vitellogenic-86	1053528000.0
Wild type	Vitellogenic-87	1620736000.0
Wild type	Vitellogenic-88	1032824000.0
Wild type	Vitellogenic-89	767880000.0
Wild type	Vitellogenic-9	4181432000.0
Wild type	Vitellogenic-90	459152000.0
Wild type	Vitellogenic-91	613792000.0
Wild type	Vitellogenic-92	698520000.0
Wild type	Vitellogenic-93	2389400000.0
Wild type	Vitellogenic-94	671112000.0
Wild type	Vitellogenic-95	444680000.0
Wild type	Vitellogenic-96	1800992000.0
Wild type	Vitellogenic-97	644104000.0
Wild type	Vitellogenic-98	1669872000.0
Wild type	Vitellogenic-99	672712000.0
Wild type	Late vitellogenic-1	459853000.0
Wild type	Late vitellogenic-10	1097372000.0
Wild type	Late vitellogenic-11	1949442000.0
Wild type	Late vitellogenic-12	547219000.0
Wild type	Late vitellogenic-13	493030000.0
Wild type	Late vitellogenic-14	331088000.0
Wild type	Late vitellogenic-15	633438000.0
Wild type	Late vitellogenic-16	694068000.0
Wild type	Late vitellogenic-17	423665000.0
Wild type	Late vitellogenic-18	722842000.0
Wild type	Late vitellogenic-19	1280852000.0
Wild type	Late vitellogenic-2	287949000.0
Wild type	Late vitellogenic-20	628295000.0
Wild type	Late vitellogenic-21	1100222000.0
Wild type	Late vitellogenic-22	817436000.0
Wild type	Late vitellogenic-23	25161000.0
Wild type	Late vitellogenic-24	127916000.0
Wild type	Late vitellogenic-25	448058000.0
Wild type	Late vitellogenic-26	419445000.0
Wild type	Late vitellogenic-27	482969000.0
Wild type	Late vitellogenic-28	370286000.0
Wild type	Late vitellogenic-29	579489000.0
Wild type	Late vitellogenic-3	297483000.0
Wild type	Late vitellogenic-30	279263000.0
Wild type	Late vitellogenic-31	1233433000.0
Wild type	Late vitellogenic-32	727528000.0
Wild type	Late vitellogenic-33	733256000.0
Wild type	Late vitellogenic-34	332913000.0
Wild type	Late vitellogenic-35	699323000.0
Wild type	Late vitellogenic-36	1283913000.0
Wild type	Late vitellogenic-37	938957000.0
Wild type	Late vitellogenic-38	968423000.0
Wild type	Late vitellogenic-39	644838000.0
Wild type	Late vitellogenic-4	721380000.0
Wild type	Late vitellogenic-40	712696000.0
Wild type	Late vitellogenic-41	894408000.0
Wild type	Late vitellogenic-42	171453000.0
Wild type	Late vitellogenic-43	1046025000.0
Wild type	Late vitellogenic-44	202676000.0
Wild type	Late vitellogenic-45	380375000.0
Wild type	Late vitellogenic-46	329572000.0
Wild type	Late vitellogenic-47	137244000.0
Wild type	Late vitellogenic-48	326190000.0
Wild type	Late vitellogenic-49	410411000.0
Wild type	Late vitellogenic-5	160475000.0
Wild type	Late vitellogenic-50	558967000.0
Wild type	Late vitellogenic-51	453758000.0
Wild type	Late vitellogenic-52	631011000.0
Wild type	Late vitellogenic-53	415534000.0
Wild type	Late vitellogenic-54	459411000.0
Wild type	Late vitellogenic-55	1101945000.0
Wild type	Late vitellogenic-56	538966000.0
Wild type	Late vitellogenic-57	569082000.0
Wild type	Late vitellogenic-58	1065392000.0
Wild type	Late vitellogenic-59	967618000.0
Wild type	Late vitellogenic-6	1029002000.0
Wild type	Late vitellogenic-60	718261000.0
Wild type	Late vitellogenic-61	922439000.0
Wild type	Late vitellogenic-62	317954000.0
Wild type	Late vitellogenic-63	614375000.0
Wild type	Late vitellogenic-64	1809309000.0
Wild type	Late vitellogenic-65	880186000.0
Wild type	Late vitellogenic-66	566642000.0
Wild type	Late vitellogenic-67	206419000.0
Wild type	Late vitellogenic-68	625137000.0
Wild type	Late vitellogenic-69	356379000.0
Wild type	Late vitellogenic-7	445470000.0
Wild type	Late vitellogenic-70	1080685000.0
Wild type	Late vitellogenic-71	1337995000.0
Wild type	Late vitellogenic-72	1300459000.0
Wild type	Late vitellogenic-73	354714000.0
Wild type	Late vitellogenic-74	734418000.0
Wild type	Late vitellogenic-75	264134000.0
Wild type	Late vitellogenic-76	407973000.0
Wild type	Late vitellogenic-77	621449000.0
Wild type	Late vitellogenic-78	266681000.0
Wild type	Late vitellogenic-79	354322000.0
Wild type	Late vitellogenic-8	698132000.0
Wild type	Late vitellogenic-80	446790000.0
Wild type	Late vitellogenic-81	518978000.0
Wild type	Late vitellogenic-82	1559257000.0
Wild type	Late vitellogenic-83	473366000.0
Wild type	Late vitellogenic-84	409095000.0
Wild type	Late vitellogenic-85	226928000.0
Wild type	Late vitellogenic-86	738969000.0
Wild type	Late vitellogenic-87	171824000.0
Wild type	Late vitellogenic-88	202002000.0
Wild type	Late vitellogenic-89	1808109000.0
Wild type	Late vitellogenic-9	160164000.0
Wild type	Late vitellogenic-90	161487000.0
Wild type	Late vitellogenic-91	265662000.0
Wild type	Late vitellogenic-92	178578000.0
Wild type	Late vitellogenic-93	258251000.0
Wild type	Late vitellogenic-94	469465000.0
Aposymbiotic	Vitellogenic-1	6718058000
Aposymbiotic	Vitellogenic-2	1114003000
Aposymbiotic	Vitellogenic-3	776149000
Aposymbiotic	Vitellogenic-4	553051000
Aposymbiotic	Vitellogenic-5	473056000
Aposymbiotic	Vitellogenic-6	203533000
Aposymbiotic	Vitellogenic-7	388539000
Aposymbiotic	Vitellogenic-8	143053000
Aposymbiotic	Vitellogenic-9	883739000
Aposymbiotic	Vitellogenic-10	5899333000
Aposymbiotic	Vitellogenic-11	16518751000
Aposymbiotic	Vitellogenic-12	320987000
Aposymbiotic	Vitellogenic-13	958471000
Aposymbiotic	Vitellogenic-14	12875906000
Aposymbiotic	Vitellogenic-15	367181000
Aposymbiotic	Vitellogenic-16	16796993000
Aposymbiotic	Vitellogenic-17	489245000
Aposymbiotic	Vitellogenic-18	247433000
Aposymbiotic	Vitellogenic-19	90712000
Aposymbiotic	Vitellogenic-20	4553522000
Aposymbiotic	Vitellogenic-21	120778000
Aposymbiotic	Vitellogenic-22	787653000
Aposymbiotic	Vitellogenic-23	263734000
Aposymbiotic	Vitellogenic-24	5080773000
Aposymbiotic	Vitellogenic-25	281480000
Aposymbiotic	Vitellogenic-26	198922000
Aposymbiotic	Vitellogenic-27	385392000
Aposymbiotic	Vitellogenic-28	329065000
Aposymbiotic	Vitellogenic-29	298416000
Aposymbiotic	Vitellogenic-30	6057140000
Aposymbiotic	Vitellogenic-37	206476000
Aposymbiotic	Vitellogenic-31	191312000
Aposymbiotic	Vitellogenic-32	105103000
Aposymbiotic	Vitellogenic-33	180464000
Aposymbiotic	Vitellogenic-34	440000000
Aposymbiotic	Vitellogenic-35	179843000
Aposymbiotic	Vitellogenic-36	1481792000
Aposymbiotic	Late vitellogenic-1	98817000
Aposymbiotic	Late vitellogenic-2	3848265000
Aposymbiotic	Late vitellogenic-3	182265000
Aposymbiotic	Late vitellogenic-4	104926000
Aposymbiotic	Late vitellogenic-5	841953000
Aposymbiotic	Late vitellogenic-6	265918000
Aposymbiotic	Late vitellogenic-7	141067000
Aposymbiotic	Late vitellogenic-8	72476000
Aposymbiotic	Late vitellogenic-9	1146482000
Aposymbiotic	Late vitellogenic-10	337436000
Aposymbiotic	Late vitellogenic-11	207972000
Aposymbiotic	Late vitellogenic-12	398860000
Aposymbiotic	Late vitellogenic-13	467666000
Aposymbiotic	Late vitellogenic-14	219226000
Aposymbiotic	Late vitellogenic-15	134751000
Aposymbiotic	Late vitellogenic-16	75841000
Aposymbiotic	Late vitellogenic-17	61439000
Aposymbiotic	Late vitellogenic-18	53332000
Aposymbiotic	Late vitellogenic-19	1366608000
Aposymbiotic	Late vitellogenic-20	146065000
Aposymbiotic	Late vitellogenic-21	1870742000
Aposymbiotic	Late vitellogenic-22	122425000
Aposymbiotic	Late vitellogenic-23	1813548000
Aposymbiotic	Late vitellogenic-24	426689000
Aposymbiotic	Late vitellogenic-25	220156000
Aposymbiotic	Late vitellogenic-26	1500760000
Aposymbiotic	Late vitellogenic-27	759919000
Aposymbiotic	Late vitellogenic-28	245334000
Aposymbiotic	Late vitellogenic-29	205373000
Aposymbiotic	Late vitellogenic-30	292798000
Aposymbiotic	Late vitellogenic-31	149534000
Aposymbiotic	Late vitellogenic-32	92095000
Aposymbiotic	Late vitellogenic-33	58704000
Aposymbiotic	Late vitellogenic-34	83228000
Aposymbiotic	Late vitellogenic-35	38872000
Aposymbiotic	Late vitellogenic-36	191959000
Aposymbiotic	Late vitellogenic-37	48030000
Aposymbiotic	Late vitellogenic-38	354326000
Aposymbiotic	Late vitellogenic-39	215637000
Aposymbiotic	Late vitellogenic-40	237766000
Aposymbiotic	Late vitellogenic-41	184944000
Aposymbiotic	Late vitellogenic-42	159631000
Aposymbiotic	Late vitellogenic-43	49021000
Aposymbiotic	Late vitellogenic-44	67357000
Aposymbiotic	Late vitellogenic-45	224639000
Aposymbiotic	Late vitellogenic-46	308513000
Aposymbiotic	Late vitellogenic-47	151347000
Aposymbiotic	Late vitellogenic-48	60794000
Aposymbiotic	Late vitellogenic-49	429498000
Aposymbiotic	Late vitellogenic-50	172942000
Aposymbiotic	Late vitellogenic-51	160817000

## Sheet: Fig.4d
Overview
bac_material	bac_vol_overlap_cat
Previtellogenic_Bac1	next
Previtellogenic_Bac2	Fully intramitochondrial
Previtellogenic_Bac3	Fully intramitochondrial
Previtellogenic_Bac4	Fully intramitochondrial
Previtellogenic_Bac5	next
Previtellogenic_Bac6	next
Previtellogenic_Bac7	next
Previtellogenic_Bac8	Partially intramitochondrial
Previtellogenic_Bac9	Fully intramitochondrial
Previtellogenic_Bac10	next
Previtellogenic_Bac11	free
Previtellogenic_Bac12	free
Previtellogenic_Bac13	Fully intramitochondrial
Previtellogenic_Bac14	Fully intramitochondrial
Previtellogenic_Bac15	free
Previtellogenic_Bac16	Fully intramitochondrial
Previtellogenic_Bac17	Fully intramitochondrial
Previtellogenic_Bac18	Fully intramitochondrial
Previtellogenic_Bac19	Fully intramitochondrial
Previtellogenic_Bac20	Fully intramitochondrial
Previtellogenic_Bac21	next
Previtellogenic_Bac22	Fully intramitochondrial
Previtellogenic_Bac23	Fully intramitochondrial
Previtellogenic_Bac24	free
Previtellogenic_Bac25	next
Previtellogenic_Bac26	Partially intramitochondrial
Previtellogenic_Bac27	Fully intramitochondrial
Previtellogenic_Bac28	Fully intramitochondrial
Previtellogenic_Bac29	Fully intramitochondrial
Previtellogenic_Bac30	next
Previtellogenic_Bac31	next
Previtellogenic_Bac32	Fully intramitochondrial
Previtellogenic_Bac33	Partially intramitochondrial
Previtellogenic_Bac34	free
Previtellogenic_Bac35	free
Previtellogenic_Bac36	Fully intramitochondrial
Previtellogenic_Bac37	Partially intramitochondrial
Previtellogenic_Bac38	next
Previtellogenic_Bac39	next
Previtellogenic_Bac40	Fully intramitochondrial
Previtellogenic_Bac41	Fully intramitochondrial
Previtellogenic_Bac42	Partially intramitochondrial
Previtellogenic_Bac43	free
Previtellogenic_Bac44	free
Previtellogenic_Bac45	Fully intramitochondrial
Previtellogenic_Bac46	next
Previtellogenic_Bac47	free
Previtellogenic_Bac48	free
Previtellogenic_Bac49	next
Previtellogenic_Bac50	Fully intramitochondrial
Previtellogenic_Bac51	Fully intramitochondrial
Previtellogenic_Bac52	Fully intramitochondrial
Previtellogenic_Bac53	next
Previtellogenic_Bac54	next
Previtellogenic_Bac55	free
Previtellogenic_Bac56	free
Previtellogenic_Bac57	free
Previtellogenic_Bac58	free
Previtellogenic_Bac59	free
Previtellogenic_Bac60	free
Previtellogenic_Bac61	Fully intramitochondrial
Previtellogenic_Bac62	next
Previtellogenic_Bac63	Fully intramitochondrial
Previtellogenic_Bac64	next
Previtellogenic_Bac65	next
Previtellogenic_Bac66	free
Previtellogenic_Bac67	Partially intramitochondrial
Previtellogenic_Bac68	next
Previtellogenic_Bac69	next
Previtellogenic_Bac70	free
Previtellogenic_Bac71	Fully intramitochondrial
Previtellogenic_Bac72	next
Previtellogenic_Bac73	Fully intramitochondrial
Previtellogenic_Bac74	Fully intramitochondrial
Previtellogenic_Bac75	next
Previtellogenic_Bac76	Partially intramitochondrial
Previtellogenic_Bac77	next
Previtellogenic_Bac78	free
Previtellogenic_Bac79	next
Previtellogenic_Bac80	next
Previtellogenic_Bac81	free
Previtellogenic_Bac82	Fully intramitochondrial
Previtellogenic_Bac83	Partially intramitochondrial
Previtellogenic_Bac84	Partially intramitochondrial
Previtellogenic_Bac85	free
Previtellogenic_Bac86	Fully intramitochondrial
Previtellogenic_Bac87	free
Previtellogenic_Bac88	free
Previtellogenic_Bac89	Partially intramitochondrial
Previtellogenic_Bac90	next
Previtellogenic_Bac91	free
Previtellogenic_Bac92	free
Previtellogenic_Bac93	free
Previtellogenic_Bac94	free
Previtellogenic_Bac95	Fully intramitochondrial
Previtellogenic_Bac96	free
Previtellogenic_Bac97	free
Previtellogenic_Bac98	free
Previtellogenic_Bac99	next
Previtellogenic_Bac100	Partially intramitochondrial
Previtellogenic_Bac101	free
Previtellogenic_Bac102	free
Early vitellogenic_Bac1	Fully intramitochondrial
Early vitellogenic_Bac2	next
Early vitellogenic_Bac3	next
Early vitellogenic_Bac4	Fully intramitochondrial
Early vitellogenic_Bac5	Partially intramitochondrial
Early vitellogenic_Bac6	Partially intramitochondrial
Early vitellogenic_Bac7	Partially intramitochondrial
Early vitellogenic_Bac8	Fully intramitochondrial
Early vitellogenic_Bac9	Fully intramitochondrial
Early vitellogenic_Bac10	Fully intramitochondrial
Early vitellogenic_Bac11	Fully intramitochondrial
Early vitellogenic_Bac12	Fully intramitochondrial
Early vitellogenic_Bac13	Fully intramitochondrial
Early vitellogenic_Bac14	Fully intramitochondrial
Early vitellogenic_Bac15	Partially intramitochondrial
Early vitellogenic_Bac16	Fully intramitochondrial
Early vitellogenic_Bac17	Partially intramitochondrial
Early vitellogenic_Bac18	Fully intramitochondrial
Early vitellogenic_Bac19	Fully intramitochondrial
Early vitellogenic_Bac20	Fully intramitochondrial
Early vitellogenic_Bac21	Partially intramitochondrial
Early vitellogenic_Bac22	Fully intramitochondrial
Early vitellogenic_Bac23	free
Early vitellogenic_Bac24	next
Early vitellogenic_Bac25	free
Early vitellogenic_Bac26	next
Early vitellogenic_Bac27	free
Early vitellogenic_Bac28	next
Early vitellogenic_Bac29	free
Early vitellogenic_Bac30	next
Early vitellogenic_Bac31	free
Early vitellogenic_Bac32	free
Early vitellogenic_Bac33	free
Early vitellogenic_Bac34	next
Early vitellogenic_Bac35	free
Early vitellogenic_Bac36	free
Early vitellogenic_Bac37	next
Early vitellogenic_Bac38	free
Early vitellogenic_Bac39	free
Early vitellogenic_Bac40	free
Early vitellogenic_Bac41	free
Early vitellogenic_Bac42	free
Early vitellogenic_Bac43	free
Early vitellogenic_Bac44	free
Early vitellogenic_Bac45	free
Early vitellogenic_Bac46	free
Early vitellogenic_Bac47	free
Early vitellogenic_Bac48	free
Vitellogenic_Bac1	Fully intramitochondrial
Vitellogenic_Bac2	Fully intramitochondrial
Vitellogenic_Bac3	Fully intramitochondrial
Vitellogenic_Bac4	Fully intramitochondrial
Vitellogenic_Bac5	Partially intramitochondrial
Vitellogenic_Bac6	Partially intramitochondrial
Vitellogenic_Bac7	Partially intramitochondrial
Vitellogenic_Bac8	Fully intramitochondrial
Vitellogenic_Bac9	Fully intramitochondrial
Vitellogenic_Bac10	Fully intramitochondrial
Vitellogenic_Bac11	Fully intramitochondrial
Vitellogenic_Bac12	Fully intramitochondrial
Vitellogenic_Bac13	Fully intramitochondrial
Vitellogenic_Bac14	Fully intramitochondrial
Vitellogenic_Bac15	Partially intramitochondrial
Vitellogenic_Bac16	Fully intramitochondrial
Vitellogenic_Bac17	Partially intramitochondrial
Vitellogenic_Bac18	Fully intramitochondrial
Vitellogenic_Bac19	Fully intramitochondrial
Vitellogenic_Bac20	Fully intramitochondrial
Vitellogenic_Bac21	Partially intramitochondrial
Vitellogenic_Bac22	Fully intramitochondrial
Vitellogenic_Bac23	Fully intramitochondrial
Vitellogenic_Bac24	Fully intramitochondrial
Vitellogenic_Bac25	Fully intramitochondrial
Vitellogenic_Bac26	Fully intramitochondrial
Vitellogenic_Bac27	Fully intramitochondrial
Vitellogenic_Bac28	Fully intramitochondrial
Vitellogenic_Bac29	Fully intramitochondrial
Vitellogenic_Bac30	Fully intramitochondrial
Vitellogenic_Bac31	Fully intramitochondrial
Vitellogenic_Bac32	Fully intramitochondrial
Vitellogenic_Bac33	free
Vitellogenic_Bac34	Fully intramitochondrial
Vitellogenic_Bac35	free
Vitellogenic_Bac36	free
Vitellogenic_Bac37	next
Vitellogenic_Bac38	free
Vitellogenic_Bac39	free
Vitellogenic_Bac40	free
Vitellogenic_Bac41	free
Vitellogenic_Bac42	free
Vitellogenic_Bac43	free
Vitellogenic_Bac44	free
Vitellogenic_Bac45	free
Vitellogenic_Bac46	free
Vitellogenic_Bac47	free
Vitellogenic_Bac48	free
Vitellogenic_Bac49	Fully intramitochondrial
Vitellogenic_Bac50	Fully intramitochondrial
Vitellogenic_Bac51	Partially intramitochondrial
Vitellogenic_Bac52	Fully intramitochondrial
Vitellogenic_Bac53	Partially intramitochondrial
Vitellogenic_Bac54	Partially intramitochondrial
Vitellogenic_Bac55	Partially intramitochondrial
Vitellogenic_Bac56	Fully intramitochondrial
Vitellogenic_Bac57	Fully intramitochondrial
Vitellogenic_Bac58	Fully intramitochondrial
Vitellogenic_Bac59	Fully intramitochondrial
Vitellogenic_Bac60	Fully intramitochondrial
Vitellogenic_Bac61	Fully intramitochondrial
Vitellogenic_Bac62	Fully intramitochondrial
Vitellogenic_Bac63	Partially intramitochondrial
Vitellogenic_Bac64	Fully intramitochondrial
Vitellogenic_Bac65	Partially intramitochondrial
Vitellogenic_Bac66	Fully intramitochondrial
Vitellogenic_Bac67	Fully intramitochondrial
Vitellogenic_Bac68	Fully intramitochondrial
Vitellogenic_Bac69	Partially intramitochondrial
Vitellogenic_Bac70	Fully intramitochondrial
Vitellogenic_Bac71	free
Vitellogenic_Bac72	next
Vitellogenic_Bac73	free
Vitellogenic_Bac74	next
Vitellogenic_Bac75	free
Vitellogenic_Bac76	next
Vitellogenic_Bac77	free
Vitellogenic_Bac78	next
Vitellogenic_Bac79	free
Vitellogenic_Bac80	free
Vitellogenic_Bac81	free
Vitellogenic_Bac82	next
Vitellogenic_Bac83	free
Vitellogenic_Bac84	free
Vitellogenic_Bac85	next
Vitellogenic_Bac86	free
Vitellogenic_Bac87	free
Vitellogenic_Bac88	free
Vitellogenic_Bac89	free
Vitellogenic_Bac90	free
Vitellogenic_Bac91	free
Vitellogenic_Bac92	free
Vitellogenic_Bac93	free
Vitellogenic_Bac94	free
Vitellogenic_Bac95	free
Vitellogenic_Bac96	free
Vitellogenic_Bac97	Fully intramitochondrial
Vitellogenic_Bac98	Partially intramitochondrial
Vitellogenic_Bac99	Partially intramitochondrial
Vitellogenic_Bac100	Fully intramitochondrial
Vitellogenic_Bac101	Partially intramitochondrial
Vitellogenic_Bac102	Partially intramitochondrial
Vitellogenic_Bac103	Partially intramitochondrial
Vitellogenic_Bac104	Fully intramitochondrial
Vitellogenic_Bac105	Fully intramitochondrial
Vitellogenic_Bac106	Fully intramitochondrial
Vitellogenic_Bac107	Fully intramitochondrial
Vitellogenic_Bac108	Fully intramitochondrial
Vitellogenic_Bac109	Fully intramitochondrial
Vitellogenic_Bac110	Fully intramitochondrial
Vitellogenic_Bac111	Partially intramitochondrial
Vitellogenic_Bac112	Fully intramitochondrial
Vitellogenic_Bac113	Partially intramitochondrial
Vitellogenic_Bac114	Fully intramitochondrial
Vitellogenic_Bac115	Fully intramitochondrial
Vitellogenic_Bac116	Fully intramitochondrial
Vitellogenic_Bac117	Partially intramitochondrial
Vitellogenic_Bac118	Fully intramitochondrial
Vitellogenic_Bac119	free
Vitellogenic_Bac120	Partially intramitochondrial
Vitellogenic_Bac121	free
Vitellogenic_Bac122	Partially intramitochondrial
Vitellogenic_Bac123	free
Vitellogenic_Bac124	Partially intramitochondrial
Vitellogenic_Bac125	free
Vitellogenic_Bac126	Partially intramitochondrial
Vitellogenic_Bac127	free
Vitellogenic_Bac128	free
Vitellogenic_Bac129	free
Vitellogenic_Bac130	Partially intramitochondrial
Vitellogenic_Bac131	free
Vitellogenic_Bac132	free
Vitellogenic_Bac133	Partially intramitochondrial
Vitellogenic_Bac134	free
Vitellogenic_Bac135	free
Vitellogenic_Bac136	free
Vitellogenic_Bac137	free
Vitellogenic_Bac138	free
Vitellogenic_Bac139	free
Vitellogenic_Bac140	free
Vitellogenic_Bac141	free
Vitellogenic_Bac142	free
Vitellogenic_Bac143	free
Vitellogenic_Bac144	free
Vitellogenic_Bac145	Fully intramitochondrial
Vitellogenic_Bac146	Partially intramitochondrial
Vitellogenic_Bac147	Partially intramitochondrial
Vitellogenic_Bac148	Fully intramitochondrial
Vitellogenic_Bac149	Partially intramitochondrial
Vitellogenic_Bac150	Partially intramitochondrial
Vitellogenic_Bac151	Partially intramitochondrial
Vitellogenic_Bac152	Fully intramitochondrial
Vitellogenic_Bac153	Fully intramitochondrial
Vitellogenic_Bac154	Fully intramitochondrial
Vitellogenic_Bac155	Fully intramitochondrial
Vitellogenic_Bac156	Fully intramitochondrial
Vitellogenic_Bac157	Fully intramitochondrial
Vitellogenic_Bac158	Fully intramitochondrial
Vitellogenic_Bac159	Partially intramitochondrial
Vitellogenic_Bac160	Fully intramitochondrial
Vitellogenic_Bac161	Partially intramitochondrial
Vitellogenic_Bac162	Fully intramitochondrial
Vitellogenic_Bac163	Fully intramitochondrial
Vitellogenic_Bac164	Fully intramitochondrial
Vitellogenic_Bac165	Partially intramitochondrial
Vitellogenic_Bac166	Fully intramitochondrial
Vitellogenic_Bac167	free
Vitellogenic_Bac168	next
Vitellogenic_Bac169	free
Vitellogenic_Bac170	next
Vitellogenic_Bac171	free
Vitellogenic_Bac172	next
Vitellogenic_Bac173	free
Vitellogenic_Bac174	next
Vitellogenic_Bac175	free
Vitellogenic_Bac176	free
Vitellogenic_Bac177	free
Vitellogenic_Bac178	next
Vitellogenic_Bac179	free
Vitellogenic_Bac180	free
Vitellogenic_Bac181	next
Vitellogenic_Bac182	free
Vitellogenic_Bac183	free
Vitellogenic_Bac184	free
Vitellogenic_Bac185	free
Vitellogenic_Bac186	free
Vitellogenic_Bac187	free
Vitellogenic_Bac188	free
Vitellogenic_Bac189	free
Vitellogenic_Bac190	free
Vitellogenic_Bac191	free
Vitellogenic_Bac192	free
Vitellogenic_Bac193	Fully intramitochondrial
Vitellogenic_Bac194	Partially intramitochondrial
Vitellogenic_Bac195	Partially intramitochondrial
Vitellogenic_Bac196	Fully intramitochondrial
Vitellogenic_Bac197	Partially intramitochondrial
Vitellogenic_Bac198	Partially intramitochondrial
Vitellogenic_Bac199	Partially intramitochondrial
Vitellogenic_Bac200	Fully intramitochondrial
Vitellogenic_Bac201	Fully intramitochondrial
Vitellogenic_Bac202	Fully intramitochondrial
Vitellogenic_Bac203	Fully intramitochondrial
Vitellogenic_Bac204	Fully intramitochondrial
Vitellogenic_Bac205	Fully intramitochondrial
Vitellogenic_Bac206	Fully intramitochondrial
Vitellogenic_Bac207	Partially intramitochondrial
Vitellogenic_Bac208	Fully intramitochondrial
Vitellogenic_Bac209	Partially intramitochondrial
Vitellogenic_Bac210	Fully intramitochondrial
Vitellogenic_Bac211	Fully intramitochondrial
Vitellogenic_Bac212	Fully intramitochondrial
Vitellogenic_Bac213	Partially intramitochondrial
Vitellogenic_Bac214	Fully intramitochondrial
Vitellogenic_Bac215	free
Vitellogenic_Bac216	Partially intramitochondrial
Vitellogenic_Bac217	free
Vitellogenic_Bac218	Partially intramitochondrial
Vitellogenic_Bac219	free
Vitellogenic_Bac220	next
Vitellogenic_Bac221	free
Vitellogenic_Bac222	Partially intramitochondrial
Vitellogenic_Bac223	free
Vitellogenic_Bac224	free
Vitellogenic_Bac225	free
Vitellogenic_Bac226	next
Vitellogenic_Bac227	free
Vitellogenic_Bac228	free
Vitellogenic_Bac229	next
Vitellogenic_Bac230	free
Vitellogenic_Bac231	free
Vitellogenic_Bac232	free
Vitellogenic_Bac233	free
Vitellogenic_Bac234	free
Vitellogenic_Bac235	free
Vitellogenic_Bac236	free
Vitellogenic_Bac237	free
Vitellogenic_Bac238	free
Vitellogenic_Bac239	free
Vitellogenic_Bac240	free
Vitellogenic_Bac241	Fully intramitochondrial
Vitellogenic_Bac242	next
Vitellogenic_Bac243	next
Vitellogenic_Bac244	Fully intramitochondrial
Vitellogenic_Bac245	Partially intramitochondrial
Vitellogenic_Bac246	Partially intramitochondrial
Vitellogenic_Bac247	Partially intramitochondrial
Vitellogenic_Bac248	Fully intramitochondrial
Vitellogenic_Bac249	Fully intramitochondrial
Vitellogenic_Bac250	Fully intramitochondrial
Vitellogenic_Bac251	Fully intramitochondrial
Vitellogenic_Bac252	Fully intramitochondrial
Vitellogenic_Bac253	Fully intramitochondrial
Vitellogenic_Bac254	Fully intramitochondrial
Vitellogenic_Bac255	Partially intramitochondrial
Vitellogenic_Bac256	Fully intramitochondrial
Vitellogenic_Bac257	Partially intramitochondrial
Vitellogenic_Bac258	Fully intramitochondrial
Vitellogenic_Bac259	Fully intramitochondrial
Vitellogenic_Bac260	Fully intramitochondrial
Vitellogenic_Bac261	Partially intramitochondrial
Vitellogenic_Bac262	Fully intramitochondrial
Vitellogenic_Bac263	free
Vitellogenic_Bac264	next
Vitellogenic_Bac265	free
Vitellogenic_Bac266	next
Vitellogenic_Bac267	free
Vitellogenic_Bac268	next
Vitellogenic_Bac269	free
Vitellogenic_Bac270	next
Vitellogenic_Bac271	free
Vitellogenic_Bac272	free
Vitellogenic_Bac273	free
Vitellogenic_Bac274	next
Vitellogenic_Bac275	free
Vitellogenic_Bac276	free
Vitellogenic_Bac277	next
Vitellogenic_Bac278	free
Vitellogenic_Bac279	free
Vitellogenic_Bac280	free
Vitellogenic_Bac281	free
Vitellogenic_Bac282	free
Vitellogenic_Bac283	free
Vitellogenic_Bac284	free
Vitellogenic_Bac285	free
Vitellogenic_Bac286	free
Vitellogenic_Bac287	free
Vitellogenic_Bac288	free
Vitellogenic_Bac289	Fully intramitochondrial
Vitellogenic_Bac290	Fully intramitochondrial
Vitellogenic_Bac291	Fully intramitochondrial
Vitellogenic_Bac292	Fully intramitochondrial
Vitellogenic_Bac293	Partially intramitochondrial
Vitellogenic_Bac294	Fully intramitochondrial
Vitellogenic_Bac295	Partially intramitochondrial
Vitellogenic_Bac296	Fully intramitochondrial
Vitellogenic_Bac297	Fully intramitochondrial
Vitellogenic_Bac298	Fully intramitochondrial
Vitellogenic_Bac299	Partially intramitochondrial
Vitellogenic_Bac300	Fully intramitochondrial
Vitellogenic_Bac301	free
Vitellogenic_Bac302	next
Vitellogenic_Bac303	free
Vitellogenic_Bac304	next
Vitellogenic_Bac305	free
Vitellogenic_Bac306	next
Vitellogenic_Bac307	free
Vitellogenic_Bac308	next
Vitellogenic_Bac309	free
Vitellogenic_Bac310	free
Vitellogenic_Bac311	free
Vitellogenic_Bac312	next
Vitellogenic_Bac313	free
Vitellogenic_Bac314	next
Vitellogenic_Bac315	free
Vitellogenic_Bac316	next
Vitellogenic_Bac317	free
Vitellogenic_Bac318	free
Vitellogenic_Bac319	free
Vitellogenic_Bac320	next
Vitellogenic_Bac321	free
Vitellogenic_Bac322	free
Vitellogenic_Bac323	next
Vitellogenic_Bac324	free
Vitellogenic_Bac325	free
Vitellogenic_Bac326	free
Vitellogenic_Bac327	free
Vitellogenic_Bac328	free
Vitellogenic_Bac329	free
Vitellogenic_Bac330	free
Vitellogenic_Bac331	free
Vitellogenic_Bac332	free
Vitellogenic_Bac333	free
Vitellogenic_Bac334	free
Vitellogenic_Bac335	Fully intramitochondrial
Vitellogenic_Bac336	Fully intramitochondrial
Vitellogenic_Bac337	Fully intramitochondrial
Vitellogenic_Bac338	Fully intramitochondrial
Vitellogenic_Bac339	Partially intramitochondrial
Vitellogenic_Bac340	Fully intramitochondrial
Vitellogenic_Bac341	Partially intramitochondrial
Vitellogenic_Bac342	Fully intramitochondrial
Vitellogenic_Bac343	Fully intramitochondrial
Vitellogenic_Bac344	Fully intramitochondrial
Vitellogenic_Bac345	Fully intramitochondrial
Vitellogenic_Bac346	Partially intramitochondrial
Vitellogenic_Bac347	Fully intramitochondrial
Vitellogenic_Bac348	Partially intramitochondrial
Vitellogenic_Bac349	Fully intramitochondrial
Vitellogenic_Bac350	Fully intramitochondrial
Vitellogenic_Bac351	Fully intramitochondrial
Vitellogenic_Bac352	Fully intramitochondrial
Vitellogenic_Bac353	Partially intramitochondrial
Vitellogenic_Bac354	Fully intramitochondrial
Vitellogenic_Bac355	Partially intramitochondrial
Vitellogenic_Bac356	free
Vitellogenic_Bac357	Fully intramitochondrial
Vitellogenic_Bac358	Fully intramitochondrial
Vitellogenic_Bac359	Fully intramitochondrial
Vitellogenic_Bac360	Fully intramitochondrial
Vitellogenic_Bac361	Partially intramitochondrial
Vitellogenic_Bac362	Fully intramitochondrial
Vitellogenic_Bac363	Partially intramitochondrial
Vitellogenic_Bac364	Fully intramitochondrial
Vitellogenic_Bac365	next
Vitellogenic_Bac366	next
Vitellogenic_Bac367	Fully intramitochondrial
Vitellogenic_Bac368	Partially intramitochondrial
Vitellogenic_Bac369	Partially intramitochondrial
Vitellogenic_Bac370	Partially intramitochondrial
Vitellogenic_Bac371	Fully intramitochondrial
Vitellogenic_Bac372	Fully intramitochondrial
Vitellogenic_Bac373	Fully intramitochondrial
Vitellogenic_Bac374	Fully intramitochondrial
Vitellogenic_Bac375	Fully intramitochondrial
Vitellogenic_Bac376	Fully intramitochondrial
Vitellogenic_Bac377	Fully intramitochondrial
Vitellogenic_Bac378	Partially intramitochondrial
Vitellogenic_Bac379	Fully intramitochondrial
Vitellogenic_Bac380	Partially intramitochondrial
Vitellogenic_Bac381	Fully intramitochondrial
Vitellogenic_Bac382	Fully intramitochondrial
Vitellogenic_Bac383	Fully intramitochondrial
Vitellogenic_Bac384	Partially intramitochondrial
Vitellogenic_Bac385	Fully intramitochondrial
Vitellogenic_Bac386	free
Vitellogenic_Bac387	next
Vitellogenic_Bac388	free
Vitellogenic_Bac389	next
Vitellogenic_Bac390	free
Vitellogenic_Bac391	next
Vitellogenic_Bac392	free
Vitellogenic_Bac393	next
Vitellogenic_Bac394	free
Vitellogenic_Bac395	free
Vitellogenic_Bac396	free
Vitellogenic_Bac397	next
Vitellogenic_Bac398	free
Vitellogenic_Bac399	free
Vitellogenic_Bac400	next
Vitellogenic_Bac401	free
Vitellogenic_Bac402	free
Vitellogenic_Bac403	free
Vitellogenic_Bac404	free
Vitellogenic_Bac405	free
Vitellogenic_Bac406	free
Vitellogenic_Bac407	free
Vitellogenic_Bac408	free
Vitellogenic_Bac409	free
Vitellogenic_Bac410	free
Vitellogenic_Bac411	free
Vitellogenic_Bac412	Fully intramitochondrial
Vitellogenic_Bac413	next
Vitellogenic_Bac414	next
Vitellogenic_Bac415	Fully intramitochondrial
Vitellogenic_Bac416	Partially intramitochondrial
Vitellogenic_Bac417	Partially intramitochondrial
Vitellogenic_Bac418	Partially intramitochondrial
Vitellogenic_Bac419	Fully intramitochondrial
Vitellogenic_Bac420	Fully intramitochondrial
Vitellogenic_Bac421	Fully intramitochondrial
Vitellogenic_Bac422	Fully intramitochondrial
Vitellogenic_Bac423	Fully intramitochondrial
Vitellogenic_Bac424	Fully intramitochondrial
Vitellogenic_Bac425	Fully intramitochondrial
Vitellogenic_Bac426	Partially intramitochondrial
Vitellogenic_Bac427	Fully intramitochondrial
Vitellogenic_Bac428	Partially intramitochondrial
Vitellogenic_Bac429	Fully intramitochondrial
Vitellogenic_Bac430	Fully intramitochondrial
Vitellogenic_Bac431	Fully intramitochondrial
Vitellogenic_Bac432	Partially intramitochondrial
Vitellogenic_Bac433	Fully intramitochondrial
Vitellogenic_Bac434	free
Vitellogenic_Bac435	next
Vitellogenic_Bac436	free
Vitellogenic_Bac437	next
Vitellogenic_Bac438	free
Vitellogenic_Bac439	next
Vitellogenic_Bac440	free
Vitellogenic_Bac441	next
Vitellogenic_Bac442	free
Vitellogenic_Bac443	free
Vitellogenic_Bac444	free
Vitellogenic_Bac445	next
Vitellogenic_Bac446	free
Vitellogenic_Bac447	free
Vitellogenic_Bac448	next
Vitellogenic_Bac449	free
Vitellogenic_Bac450	free
Vitellogenic_Bac451	free
Vitellogenic_Bac452	free
Vitellogenic_Bac453	free
Vitellogenic_Bac454	free
Vitellogenic_Bac455	free
Vitellogenic_Bac456	free
Vitellogenic_Bac457	free
Vitellogenic_Bac458	free
Vitellogenic_Bac459	free
Vitellogenic_Bac460	Fully intramitochondrial
Vitellogenic_Bac461	next
Vitellogenic_Bac462	next
Vitellogenic_Bac463	Fully intramitochondrial
Vitellogenic_Bac464	Partially intramitochondrial
Vitellogenic_Bac465	Partially intramitochondrial
Vitellogenic_Bac466	Partially intramitochondrial
Vitellogenic_Bac467	Fully intramitochondrial
Vitellogenic_Bac468	Fully intramitochondrial
Vitellogenic_Bac469	Fully intramitochondrial
Vitellogenic_Bac470	Fully intramitochondrial
Vitellogenic_Bac471	Fully intramitochondrial
Vitellogenic_Bac472	Fully intramitochondrial
Vitellogenic_Bac473	Fully intramitochondrial
Vitellogenic_Bac474	Partially intramitochondrial
Vitellogenic_Bac475	Fully intramitochondrial
Vitellogenic_Bac476	Partially intramitochondrial
Vitellogenic_Bac477	Fully intramitochondrial
Vitellogenic_Bac478	Fully intramitochondrial
Vitellogenic_Bac479	Fully intramitochondrial
Vitellogenic_Bac480	Partially intramitochondrial
Vitellogenic_Bac481	Fully intramitochondrial
Vitellogenic_Bac482	free
Vitellogenic_Bac483	next
Vitellogenic_Bac484	free
Vitellogenic_Bac485	next
Vitellogenic_Bac486	free
Vitellogenic_Bac487	next
Vitellogenic_Bac488	free
Vitellogenic_Bac489	next
Vitellogenic_Bac490	free
Vitellogenic_Bac491	free
Vitellogenic_Bac492	free
Vitellogenic_Bac493	next
Vitellogenic_Bac494	free
Vitellogenic_Bac495	free
Vitellogenic_Bac496	next
Vitellogenic_Bac497	free
Vitellogenic_Bac498	free
Vitellogenic_Bac499	free
Vitellogenic_Bac500	free
Vitellogenic_Bac501	free
Vitellogenic_Bac502	free
Vitellogenic_Bac503	free
Vitellogenic_Bac504	free
Vitellogenic_Bac505	free
Vitellogenic_Bac506	free
Vitellogenic_Bac507	free
Vitellogenic_Bac508	Fully intramitochondrial
Vitellogenic_Bac509	next
Vitellogenic_Bac510	next
Vitellogenic_Bac511	Fully intramitochondrial
Vitellogenic_Bac512	Partially intramitochondrial
Vitellogenic_Bac513	Partially intramitochondrial
Vitellogenic_Bac514	Partially intramitochondrial
Vitellogenic_Bac515	Fully intramitochondrial
Vitellogenic_Bac516	Fully intramitochondrial
Vitellogenic_Bac517	Fully intramitochondrial
Vitellogenic_Bac518	Fully intramitochondrial
Vitellogenic_Bac519	Fully intramitochondrial
Vitellogenic_Bac520	Fully intramitochondrial
Vitellogenic_Bac521	Fully intramitochondrial
Vitellogenic_Bac522	Partially intramitochondrial
Vitellogenic_Bac523	Fully intramitochondrial
Vitellogenic_Bac524	Partially intramitochondrial
Vitellogenic_Bac525	Fully intramitochondrial
Vitellogenic_Bac526	Fully intramitochondrial
Vitellogenic_Bac527	Fully intramitochondrial
Vitellogenic_Bac528	Partially intramitochondrial
Vitellogenic_Bac529	Fully intramitochondrial
Vitellogenic_Bac530	free
Vitellogenic_Bac531	next
Vitellogenic_Bac532	free
Vitellogenic_Bac533	next
Vitellogenic_Bac534	free
Vitellogenic_Bac535	next
Vitellogenic_Bac536	free
Vitellogenic_Bac537	next
Vitellogenic_Bac538	free
Vitellogenic_Bac539	free
Vitellogenic_Bac540	free
Vitellogenic_Bac541	next
Vitellogenic_Bac542	free
Vitellogenic_Bac543	free
Vitellogenic_Bac544	next
Vitellogenic_Bac545	free
Vitellogenic_Bac546	free
Vitellogenic_Bac547	free
Vitellogenic_Bac548	free
Vitellogenic_Bac549	free
Vitellogenic_Bac550	free
Vitellogenic_Bac551	free
Vitellogenic_Bac552	free
Vitellogenic_Bac553	free
Vitellogenic_Bac554	free
Vitellogenic_Bac555	free
Vitellogenic_Bac556	Fully intramitochondrial
Vitellogenic_Bac557	next
Vitellogenic_Bac558	next
Vitellogenic_Bac559	Fully intramitochondrial
Vitellogenic_Bac560	Partially intramitochondrial
Vitellogenic_Bac561	Partially intramitochondrial
Vitellogenic_Bac562	Partially intramitochondrial
Vitellogenic_Bac563	Fully intramitochondrial
Vitellogenic_Bac564	Fully intramitochondrial
Vitellogenic_Bac565	Fully intramitochondrial
Vitellogenic_Bac566	Fully intramitochondrial
Vitellogenic_Bac567	Fully intramitochondrial
Vitellogenic_Bac568	Fully intramitochondrial
Vitellogenic_Bac569	Fully intramitochondrial
Vitellogenic_Bac570	Partially intramitochondrial
Vitellogenic_Bac571	Fully intramitochondrial
Vitellogenic_Bac572	Partially intramitochondrial
Vitellogenic_Bac573	Fully intramitochondrial
Vitellogenic_Bac574	Fully intramitochondrial
Vitellogenic_Bac575	Fully intramitochondrial
Vitellogenic_Bac576	Partially intramitochondrial
Vitellogenic_Bac577	Fully intramitochondrial
Vitellogenic_Bac578	free
Vitellogenic_Bac579	next
Vitellogenic_Bac580	free
Vitellogenic_Bac581	next
Vitellogenic_Bac582	free
Vitellogenic_Bac583	next
Vitellogenic_Bac584	free
Vitellogenic_Bac585	next
Vitellogenic_Bac586	free
Vitellogenic_Bac587	free
Vitellogenic_Bac588	free
Vitellogenic_Bac589	next
Vitellogenic_Bac590	free
Vitellogenic_Bac591	free
Vitellogenic_Bac592	next
Vitellogenic_Bac593	free
Vitellogenic_Bac594	free
Vitellogenic_Bac595	free
Vitellogenic_Bac596	free
Vitellogenic_Bac597	free
Vitellogenic_Bac598	free
Vitellogenic_Bac599	free
Vitellogenic_Bac600	free
Vitellogenic_Bac601	free
Vitellogenic_Bac602	free
Vitellogenic_Bac603	free
Vitellogenic_Bac604	Fully intramitochondrial
Vitellogenic_Bac605	next
Vitellogenic_Bac606	next
Vitellogenic_Bac607	Fully intramitochondrial
Vitellogenic_Bac608	Partially intramitochondrial
Vitellogenic_Bac609	Partially intramitochondrial
Vitellogenic_Bac610	Partially intramitochondrial
Vitellogenic_Bac611	Fully intramitochondrial
Vitellogenic_Bac612	Fully intramitochondrial
Vitellogenic_Bac613	Fully intramitochondrial
Vitellogenic_Bac614	Fully intramitochondrial
Vitellogenic_Bac615	Fully intramitochondrial
Vitellogenic_Bac616	Fully intramitochondrial
Vitellogenic_Bac617	Fully intramitochondrial
Vitellogenic_Bac618	Partially intramitochondrial
Vitellogenic_Bac619	Fully intramitochondrial
Vitellogenic_Bac620	Partially intramitochondrial
Vitellogenic_Bac621	Fully intramitochondrial
Vitellogenic_Bac622	Fully intramitochondrial
Vitellogenic_Bac623	Fully intramitochondrial
Vitellogenic_Bac624	Partially intramitochondrial
Vitellogenic_Bac625	Fully intramitochondrial
Vitellogenic_Bac626	free
Vitellogenic_Bac627	next
Vitellogenic_Bac628	free
Vitellogenic_Bac629	next
Vitellogenic_Bac630	free
Vitellogenic_Bac631	next
Vitellogenic_Bac632	free
Vitellogenic_Bac633	next
Vitellogenic_Bac634	free
Vitellogenic_Bac635	free
Vitellogenic_Bac636	free
Vitellogenic_Bac637	next
Vitellogenic_Bac638	free
Vitellogenic_Bac639	free
Vitellogenic_Bac640	next
Vitellogenic_Bac641	free
Vitellogenic_Bac642	free
Vitellogenic_Bac643	free
Vitellogenic_Bac644	free
Vitellogenic_Bac645	free
Vitellogenic_Bac646	free
Vitellogenic_Bac647	free
Vitellogenic_Bac648	free
Vitellogenic_Bac649	free
Vitellogenic_Bac650	free
Vitellogenic_Bac651	free
Vitellogenic_Bac652	Fully intramitochondrial
Vitellogenic_Bac653	Fully intramitochondrial
Vitellogenic_Bac654	Fully intramitochondrial
Vitellogenic_Bac655	Fully intramitochondrial
Vitellogenic_Bac656	Partially intramitochondrial
Vitellogenic_Bac657	Fully intramitochondrial
Vitellogenic_Bac658	Partially intramitochondrial
Vitellogenic_Bac659	Fully intramitochondrial
Vitellogenic_Bac660	Fully intramitochondrial
Vitellogenic_Bac661	Fully intramitochondrial
Vitellogenic_Bac662	Partially intramitochondrial
Vitellogenic_Bac663	Fully intramitochondrial
Vitellogenic_Bac664	free
Vitellogenic_Bac665	next
Vitellogenic_Bac666	free
Vitellogenic_Bac667	next
Vitellogenic_Bac668	free
Vitellogenic_Bac669	next
Late vitellogenic_Bac1	Fully intramitochondrial
Late vitellogenic_Bac2	next
Late vitellogenic_Bac3	Fully intramitochondrial
Late vitellogenic_Bac4	Fully intramitochondrial
Late vitellogenic_Bac5	Fully intramitochondrial
Late vitellogenic_Bac6	Fully intramitochondrial
Late vitellogenic_Bac7	Partially intramitochondrial
Late vitellogenic_Bac8	Fully intramitochondrial
Late vitellogenic_Bac9	Partially intramitochondrial
Late vitellogenic_Bac10	next
Late vitellogenic_Bac11	next
Late vitellogenic_Bac12	Fully intramitochondrial
Late vitellogenic_Bac13	Fully intramitochondrial
Late vitellogenic_Bac14	free
Late vitellogenic_Bac15	Partially intramitochondrial
Late vitellogenic_Bac16	free
Late vitellogenic_Bac17	Fully intramitochondrial
Late vitellogenic_Bac18	Fully intramitochondrial
Late vitellogenic_Bac19	Fully intramitochondrial
Late vitellogenic_Bac20	Fully intramitochondrial
Late vitellogenic_Bac21	Fully intramitochondrial
Late vitellogenic_Bac22	next
Late vitellogenic_Bac23	Fully intramitochondrial
Late vitellogenic_Bac24	Fully intramitochondrial
Late vitellogenic_Bac25	Fully intramitochondrial
Late vitellogenic_Bac26	Fully intramitochondrial
Late vitellogenic_Bac27	next
Late vitellogenic_Bac28	Fully intramitochondrial
Late vitellogenic_Bac29	Fully intramitochondrial
Late vitellogenic_Bac30	Fully intramitochondrial
Late vitellogenic_Bac31	Fully intramitochondrial
Late vitellogenic_Bac32	free
Late vitellogenic_Bac33	Fully intramitochondrial
Late vitellogenic_Bac34	next
Late vitellogenic_Bac35	Fully intramitochondrial
Late vitellogenic_Bac36	Fully intramitochondrial
Late vitellogenic_Bac37	Fully intramitochondrial
Late vitellogenic_Bac38	Fully intramitochondrial
Late vitellogenic_Bac39	Fully intramitochondrial
Late vitellogenic_Bac40	Fully intramitochondrial
Late vitellogenic_Bac41	Fully intramitochondrial
Late vitellogenic_Bac42	Fully intramitochondrial
Late vitellogenic_Bac43	Fully intramitochondrial
Late vitellogenic_Bac44	Fully intramitochondrial
Late vitellogenic_Bac45	Fully intramitochondrial
Late vitellogenic_Bac46	free
Late vitellogenic_Bac47	Fully intramitochondrial
Late vitellogenic_Bac48	Fully intramitochondrial
Late vitellogenic_Bac49	Fully intramitochondrial
Late vitellogenic_Bac50	Fully intramitochondrial
Late vitellogenic_Bac51	free
Late vitellogenic_Bac52	Fully intramitochondrial
Late vitellogenic_Bac53	next
Late vitellogenic_Bac54	Fully intramitochondrial
Late vitellogenic_Bac55	Fully intramitochondrial
Late vitellogenic_Bac56	free
Late vitellogenic_Bac57	free
Late vitellogenic_Bac58	Fully intramitochondrial
Late vitellogenic_Bac59	Fully intramitochondrial
Late vitellogenic_Bac60	Fully intramitochondrial
Late vitellogenic_Bac61	Fully intramitochondrial
Late vitellogenic_Bac62	Fully intramitochondrial
Late vitellogenic_Bac63	Fully intramitochondrial
Late vitellogenic_Bac64	Fully intramitochondrial
Late vitellogenic_Bac65	Fully intramitochondrial
Late vitellogenic_Bac66	Fully intramitochondrial
Late vitellogenic_Bac67	Fully intramitochondrial
Late vitellogenic_Bac68	free
Late vitellogenic_Bac69	free
Late vitellogenic_Bac70	Fully intramitochondrial
Late vitellogenic_Bac71	Fully intramitochondrial
Late vitellogenic_Bac72	Fully intramitochondrial
Late vitellogenic_Bac73	Fully intramitochondrial
Late vitellogenic_Bac74	Fully intramitochondrial
Late vitellogenic_Bac75	Fully intramitochondrial
Late vitellogenic_Bac76	Fully intramitochondrial
Late vitellogenic_Bac77	Fully intramitochondrial
Late vitellogenic_Bac78	Fully intramitochondrial
Late vitellogenic_Bac79	Fully intramitochondrial
Late vitellogenic_Bac80	Fully intramitochondrial
Late vitellogenic_Bac81	Fully intramitochondrial
Late vitellogenic_Bac82	Fully intramitochondrial
Late vitellogenic_Bac83	Fully intramitochondrial
Late vitellogenic_Bac84	Fully intramitochondrial
Late vitellogenic_Bac85	free
Late vitellogenic_Bac86	Fully intramitochondrial
Late vitellogenic_Bac87	Partially intramitochondrial
Late vitellogenic_Bac88	free
Late vitellogenic_Bac89	Fully intramitochondrial
Late vitellogenic_Bac90	Fully intramitochondrial
Late vitellogenic_Bac91	Fully intramitochondrial
Late vitellogenic_Bac92	Fully intramitochondrial
Late vitellogenic_Bac93	Fully intramitochondrial
Late vitellogenic_Bac94	Fully intramitochondrial
Late vitellogenic_Bac95	Fully intramitochondrial
Late vitellogenic_Bac96	Partially intramitochondrial
Late vitellogenic_Bac97	Fully intramitochondrial
Late vitellogenic_Bac98	Fully intramitochondrial
Late vitellogenic_Bac99	Fully intramitochondrial
Late vitellogenic_Bac100	Partially intramitochondrial
Late vitellogenic_Bac101	free
Late vitellogenic_Bac102	free
Late vitellogenic_Bac103	free
Late vitellogenic_Bac104	free
Late vitellogenic_Bac105	Fully intramitochondrial
Late vitellogenic_Bac106	Fully intramitochondrial
Late vitellogenic_Bac107	Fully intramitochondrial
Late vitellogenic_Bac108	Fully intramitochondrial
Late vitellogenic_Bac109	Fully intramitochondrial
Late vitellogenic_Bac110	Fully intramitochondrial
Late vitellogenic_Bac111	free
Late vitellogenic_Bac112	free
Late vitellogenic_Bac113	free
Late vitellogenic_Bac114	Fully intramitochondrial
Late vitellogenic_Bac115	Fully intramitochondrial
Late vitellogenic_Bac116	Fully intramitochondrial
Late vitellogenic_Bac117	Fully intramitochondrial
Late vitellogenic_Bac118	Fully intramitochondrial
Late vitellogenic_Bac119	Fully intramitochondrial
Late vitellogenic_Bac120	free
Late vitellogenic_Bac121	Fully intramitochondrial
Late vitellogenic_Bac122	Fully intramitochondrial
Late vitellogenic_Bac123	Fully intramitochondrial
Late vitellogenic_Bac124	free
Late vitellogenic_Bac125	free
Late vitellogenic_Bac126	free
Late vitellogenic_Bac127	free
Late vitellogenic_Bac128	free
Late vitellogenic_Bac129	free
Late vitellogenic_Bac130	free
Late vitellogenic_Bac131	Fully intramitochondrial
Late vitellogenic_Bac132	next
Late vitellogenic_Bac133	Fully intramitochondrial
Late vitellogenic_Bac134	Fully intramitochondrial
Late vitellogenic_Bac135	Fully intramitochondrial
Late vitellogenic_Bac136	free
Late vitellogenic_Bac137	free
Late vitellogenic_Bac138	free
Late vitellogenic_Bac139	next
Late vitellogenic_Bac140	free
Late vitellogenic_Bac141	free
Late vitellogenic_Bac142	free
Late vitellogenic_Bac143	free
Late vitellogenic_Bac144	free
Late vitellogenic_Bac145	free
Late vitellogenic_Bac146	Fully intramitochondrial
Late vitellogenic_Bac147	Fully intramitochondrial
Late vitellogenic_Bac148	Partially intramitochondrial
Late vitellogenic_Bac149	Fully intramitochondrial
Late vitellogenic_Bac150	Partially intramitochondrial
Late vitellogenic_Bac151	free
Late vitellogenic_Bac152	free
Late vitellogenic_Bac153	free
Late vitellogenic_Bac154	free
Late vitellogenic_Bac155	free
Late vitellogenic_Bac156	free
Late vitellogenic_Bac157	free
Late vitellogenic_Bac158	free
Late vitellogenic_Bac159	free
Late vitellogenic_Bac160	free
Late vitellogenic_Bac161	free
Late vitellogenic_Bac162	free
Late vitellogenic_Bac163	free
Late vitellogenic_Bac164	free
Late vitellogenic_Bac165	free
Late vitellogenic_Bac166	Fully intramitochondrial
Late vitellogenic_Bac167	free
Late vitellogenic_Bac168	Fully intramitochondrial
Late vitellogenic_Bac169	free
Late vitellogenic_Bac170	free
Late vitellogenic_Bac171	free
Late vitellogenic_Bac172	Fully intramitochondrial
Late vitellogenic_Bac173	Fully intramitochondrial
Late vitellogenic_Bac174	Fully intramitochondrial
Late vitellogenic_Bac175	Partially intramitochondrial
Late vitellogenic_Bac176	Fully intramitochondrial
Late vitellogenic_Bac177	Fully intramitochondrial
Late vitellogenic_Bac178	Fully intramitochondrial
Late vitellogenic_Bac179	Fully intramitochondrial
Late vitellogenic_Bac180	free
Late vitellogenic_Bac181	free
Late vitellogenic_Bac182	free
Late vitellogenic_Bac183	free
Late vitellogenic_Bac184	free
Late vitellogenic_Bac185	free
Late vitellogenic_Bac186	free
Late vitellogenic_Bac187	next
Late vitellogenic_Bac188	free
Late vitellogenic_Bac189	free
Late vitellogenic_Bac190	Fully intramitochondrial

## Sheet: Fig.4e-i
Overview
Oocyte	mito_lbl_unique	mito_vol_overlap_cat	bact_n
Wild type	Previtellogenic-19	free	0.0
Wild type	Previtellogenic-23	free	0.0
Wild type	Previtellogenic-27	free	0.0
Wild type	Previtellogenic-28	free	0.0
Wild type	Previtellogenic-29	free	0.0
Wild type	Previtellogenic-30	free	0.0
Wild type	Previtellogenic-33	free	0.0
Wild type	Previtellogenic-34	free	0.0
Wild type	Previtellogenic-37	free	0.0
Wild type	Previtellogenic-38	free	0.0
Wild type	Previtellogenic-41	free	0.0
Wild type	Previtellogenic-42	free	0.0
Wild type	Previtellogenic-44	free	0.0
Wild type	Previtellogenic-45	free	0.0
Wild type	Previtellogenic-46	free	0.0
Wild type	Previtellogenic-49	free	0.0
Wild type	Previtellogenic-5	free	0.0
Wild type	Previtellogenic-50	free	0.0
Wild type	Previtellogenic-51	free	0.0
Wild type	Previtellogenic-58	free	0.0
Wild type	Previtellogenic-6	free	0.0
Wild type	Previtellogenic-60	free	0.0
Wild type	Previtellogenic-61	free	0.0
Wild type	Previtellogenic-66	free	0.0
Wild type	Previtellogenic-67	free	0.0
Wild type	Previtellogenic-68	free	0.0
Wild type	Previtellogenic-69	free	0.0
Wild type	Previtellogenic-7	free	0.0
Wild type	Previtellogenic-71	free	0.0
Wild type	Previtellogenic-72	free	0.0
Wild type	Previtellogenic-73	free	0.0
Wild type	Previtellogenic-75	free	0.0
Wild type	Previtellogenic-77	free	0.0
Wild type	Previtellogenic-78	free	0.0
Wild type	Previtellogenic-79	free	0.0
Wild type	Early vitellogenic-1	free	0.0
Wild type	Early vitellogenic-10	free	0.0
Wild type	Early vitellogenic-15	free	0.0
Wild type	Early vitellogenic-17	free	0.0
Wild type	Early vitellogenic-19	free	0.0
Wild type	Early vitellogenic-22	free	0.0
Wild type	Early vitellogenic-23	free	0.0
Wild type	Early vitellogenic-25	free	0.0
Wild type	Early vitellogenic-28	free	0.0
Wild type	Early vitellogenic-29	free	0.0
Wild type	Early vitellogenic-30	free	0.0
Wild type	Early vitellogenic-31	free	0.0
Wild type	Early vitellogenic-33	free	0.0
Wild type	Early vitellogenic-34	free	0.0
Wild type	Early vitellogenic-36	free	0.0
Wild type	Early vitellogenic-37	free	0.0
Wild type	Early vitellogenic-8	free	0.0
Wild type	Vitellogenic-1	free	0.0
Wild type	Vitellogenic-10	free	0.0
Wild type	Vitellogenic-101	free	0.0
Wild type	Vitellogenic-102	free	0.0
Wild type	Vitellogenic-105	free	0.0
Wild type	Vitellogenic-112	free	0.0
Wild type	Vitellogenic-113	free	0.0
Wild type	Vitellogenic-114	free	0.0
Wild type	Vitellogenic-117	free	0.0
Wild type	Vitellogenic-118	free	0.0
Wild type	Vitellogenic-119	free	0.0
Wild type	Vitellogenic-12	free	0.0
Wild type	Vitellogenic-121	free	0.0
Wild type	Vitellogenic-124	free	0.0
Wild type	Vitellogenic-126	free	0.0
Wild type	Vitellogenic-128	free	0.0
Wild type	Vitellogenic-129	free	0.0
Wild type	Vitellogenic-130	free	0.0
Wild type	Vitellogenic-131	free	0.0
Wild type	Vitellogenic-132	free	0.0
Wild type	Vitellogenic-138	free	0.0
Wild type	Vitellogenic-140	free	0.0
Wild type	Vitellogenic-142	free	0.0
Wild type	Vitellogenic-144	free	0.0
Wild type	Vitellogenic-145	free	0.0
Wild type	Vitellogenic-147	free	0.0
Wild type	Vitellogenic-150	free	0.0
Wild type	Vitellogenic-151	free	0.0
Wild type	Vitellogenic-152	free	0.0
Wild type	Vitellogenic-153	free	0.0
Wild type	Vitellogenic-154	free	0.0
Wild type	Vitellogenic-157	free	0.0
Wild type	Vitellogenic-159	free	0.0
Wild type	Vitellogenic-160	free	0.0
Wild type	Vitellogenic-161	free	0.0
Wild type	Vitellogenic-163	free	0.0
Wild type	Vitellogenic-164	free	0.0
Wild type	Vitellogenic-165	free	0.0
Wild type	Vitellogenic-166	free	0.0
Wild type	Vitellogenic-167	free	0.0
Wild type	Vitellogenic-170	free	0.0
Wild type	Vitellogenic-173	free	0.0
Wild type	Vitellogenic-178	free	0.0
Wild type	Vitellogenic-179	free	0.0
Wild type	Vitellogenic-184	free	0.0
Wild type	Vitellogenic-185	free	0.0
Wild type	Vitellogenic-191	free	0.0
Wild type	Vitellogenic-193	free	0.0
Wild type	Vitellogenic-194	free	0.0
Wild type	Vitellogenic-198	free	0.0
Wild type	Vitellogenic-199	free	0.0
Wild type	Vitellogenic-2	free	0.0
Wild type	Vitellogenic-200	free	0.0
Wild type	Vitellogenic-202	free	0.0
Wild type	Vitellogenic-203	free	0.0
Wild type	Vitellogenic-204	free	0.0
Wild type	Vitellogenic-205	free	0.0
Wild type	Vitellogenic-206	free	0.0
Wild type	Vitellogenic-208	free	0.0
Wild type	Vitellogenic-209	free	0.0
Wild type	Vitellogenic-21	free	0.0
Wild type	Vitellogenic-210	free	0.0
Wild type	Vitellogenic-211	free	0.0
Wild type	Vitellogenic-212	free	0.0
Wild type	Vitellogenic-213	free	0.0
Wild type	Vitellogenic-220	free	0.0
Wild type	Vitellogenic-221	free	0.0
Wild type	Vitellogenic-222	free	0.0
Wild type	Vitellogenic-223	free	0.0
Wild type	Vitellogenic-224	free	0.0
Wild type	Vitellogenic-225	free	0.0
Wild type	Vitellogenic-226	free	0.0
Wild type	Vitellogenic-229	free	0.0
Wild type	Vitellogenic-232	free	0.0
Wild type	Vitellogenic-243	free	0.0
Wild type	Vitellogenic-247	free	0.0
Wild type	Vitellogenic-251	free	0.0
Wild type	Vitellogenic-252	free	0.0
Wild type	Vitellogenic-255	free	0.0
Wild type	Vitellogenic-256	free	0.0
Wild type	Vitellogenic-258	free	0.0
Wild type	Vitellogenic-259	free	0.0
Wild type	Vitellogenic-26	free	0.0
Wild type	Vitellogenic-262	free	0.0
Wild type	Vitellogenic-270	free	0.0
Wild type	Vitellogenic-271	free	0.0
Wild type	Vitellogenic-272	free	0.0
Wild type	Vitellogenic-273	free	0.0
Wild type	Vitellogenic-278	free	0.0
Wild type	Vitellogenic-279	free	0.0
Wild type	Vitellogenic-28	free	0.0
Wild type	Vitellogenic-280	free	0.0
Wild type	Vitellogenic-281	free	0.0
Wild type	Vitellogenic-282	free	0.0
Wild type	Vitellogenic-290	free	0.0
Wild type	Vitellogenic-293	free	0.0
Wild type	Vitellogenic-298	free	0.0
Wild type	Vitellogenic-299	free	0.0
Wild type	Vitellogenic-302	free	0.0
Wild type	Vitellogenic-303	free	0.0
Wild type	Vitellogenic-304	free	0.0
Wild type	Vitellogenic-306	free	0.0
Wild type	Vitellogenic-309	free	0.0
Wild type	Vitellogenic-312	free	0.0
Wild type	Vitellogenic-314	free	0.0
Wild type	Vitellogenic-315	free	0.0
Wild type	Vitellogenic-322	free	0.0
Wild type	Vitellogenic-323	free	0.0
Wild type	Vitellogenic-326	free	0.0
Wild type	Vitellogenic-327	free	0.0
Wild type	Vitellogenic-328	free	0.0
Wild type	Vitellogenic-33	free	0.0
Wild type	Vitellogenic-331	free	0.0
Wild type	Vitellogenic-332	free	0.0
Wild type	Vitellogenic-334	free	0.0
Wild type	Vitellogenic-335	free	0.0
Wild type	Vitellogenic-336	free	0.0
Wild type	Vitellogenic-338	free	0.0
Wild type	Vitellogenic-344	free	0.0
Wild type	Vitellogenic-345	free	0.0
Wild type	Vitellogenic-347	free	0.0
Wild type	Vitellogenic-352	free	0.0
Wild type	Vitellogenic-355	free	0.0
Wild type	Vitellogenic-357	free	0.0
Wild type	Vitellogenic-358	free	0.0
Wild type	Vitellogenic-359	free	0.0
Wild type	Vitellogenic-360	free	0.0
Wild type	Vitellogenic-367	free	0.0
Wild type	Vitellogenic-368	free	0.0
Wild type	Vitellogenic-37	free	0.0
Wild type	Vitellogenic-370	free	0.0
Wild type	Vitellogenic-374	free	0.0
Wild type	Vitellogenic-39	free	0.0
Wild type	Vitellogenic-4	free	0.0
Wild type	Vitellogenic-40	free	0.0
Wild type	Vitellogenic-5	free	0.0
Wild type	Vitellogenic-50	free	0.0
Wild type	Vitellogenic-53	free	0.0
Wild type	Vitellogenic-57	free	0.0
Wild type	Vitellogenic-59	free	0.0
Wild type	Vitellogenic-6	free	0.0
Wild type	Vitellogenic-62	free	0.0
Wild type	Vitellogenic-63	free	0.0
Wild type	Vitellogenic-67	free	0.0
Wild type	Vitellogenic-68	free	0.0
Wild type	Vitellogenic-69	free	0.0
Wild type	Vitellogenic-71	free	0.0
Wild type	Vitellogenic-72	free	0.0
Wild type	Vitellogenic-73	free	0.0
Wild type	Vitellogenic-74	free	0.0
Wild type	Vitellogenic-75	free	0.0
Wild type	Vitellogenic-81	free	0.0
Wild type	Vitellogenic-87	free	0.0
Wild type	Vitellogenic-88	free	0.0
Wild type	Vitellogenic-93	free	0.0
Wild type	Late vitellogenic-1	free	0.0
Wild type	Late vitellogenic-10	free	0.0
Wild type	Late vitellogenic-11	free	0.0
Wild type	Late vitellogenic-20	free	0.0
Wild type	Late vitellogenic-21	free	0.0
Wild type	Late vitellogenic-22	free	0.0
Wild type	Late vitellogenic-24	free	0.0
Wild type	Late vitellogenic-33	free	0.0
Wild type	Late vitellogenic-34	free	0.0
Wild type	Late vitellogenic-35	free	0.0
Wild type	Late vitellogenic-37	free	0.0
Wild type	Late vitellogenic-38	free	0.0
Wild type	Late vitellogenic-39	free	0.0
Wild type	Late vitellogenic-47	free	0.0
Wild type	Late vitellogenic-50	free	0.0
Wild type	Late vitellogenic-52	free	0.0
Wild type	Late vitellogenic-59	free	0.0
Wild type	Late vitellogenic-63	free	0.0
Wild type	Late vitellogenic-64	free	0.0
Wild type	Late vitellogenic-70	free	0.0
Wild type	Late vitellogenic-71	free	0.0
Wild type	Late vitellogenic-82	free	0.0
Wild type	Late vitellogenic-83	free	0.0
Wild type	Late vitellogenic-89	free	0.0
Wild type	Late vitellogenic-90	free	0.0
Wild type	Previtellogenic-11	next	1.0
Wild type	Previtellogenic-15	next	1.0
Wild type	Previtellogenic-21	next	1.0
Wild type	Previtellogenic-25	next	1.0
Wild type	Previtellogenic-35	next	1.0
Wild type	Previtellogenic-4	next	1.0
Wild type	Previtellogenic-47	next	1.0
Wild type	Previtellogenic-48	next	1.0
Wild type	Previtellogenic-52	next	1.0
Wild type	Previtellogenic-63	next	1.0
Wild type	Previtellogenic-64	next	1.0
Wild type	Previtellogenic-65	next	1.0
Wild type	Previtellogenic-76	next	1.0
Wild type	Early vitellogenic-32	next	1.0
Wild type	Early vitellogenic-35	next	1.0
Wild type	Vitellogenic-106	next	1.0
Wild type	Vitellogenic-107	next	1.0
Wild type	Vitellogenic-120	next	1.0
Wild type	Vitellogenic-123	next	1.0
Wild type	Vitellogenic-136	next	1.0
Wild type	Vitellogenic-141	next	1.0
Wild type	Vitellogenic-156	next	1.0
Wild type	Vitellogenic-168	next	1.0
Wild type	Vitellogenic-172	next	1.0
Wild type	Vitellogenic-190	next	1.0
Wild type	Vitellogenic-192	next	1.0
Wild type	Vitellogenic-195	next	1.0
Wild type	Vitellogenic-196	next	1.0
Wild type	Vitellogenic-215	next	1.0
Wild type	Vitellogenic-216	next	1.0
Wild type	Vitellogenic-219	next	1.0
Wild type	Vitellogenic-227	next	1.0
Wild type	Vitellogenic-230	next	1.0
Wild type	Vitellogenic-285	next	1.0
Wild type	Vitellogenic-287	next	1.0
Wild type	Vitellogenic-294	next	1.0
Wild type	Vitellogenic-297	next	1.0
Wild type	Vitellogenic-305	next	1.0
Wild type	Vitellogenic-313	next	1.0
Wild type	Vitellogenic-316	next	1.0
Wild type	Vitellogenic-324	next	1.0
Wild type	Vitellogenic-325	next	1.0
Wild type	Vitellogenic-34	next	1.0
Wild type	Vitellogenic-346	next	1.0
Wild type	Vitellogenic-350	next	1.0
Wild type	Vitellogenic-353	next	1.0
Wild type	Vitellogenic-354	next	1.0
Wild type	Vitellogenic-364	next	1.0
Wild type	Vitellogenic-366	next	1.0
Wild type	Vitellogenic-371	next	1.0
Wild type	Vitellogenic-44	next	1.0
Wild type	Vitellogenic-46	next	1.0
Wild type	Vitellogenic-48	next	1.0
Wild type	Vitellogenic-82	next	1.0
Wild type	Vitellogenic-84	next	1.0
Wild type	Late vitellogenic-7	next	1.0
Wild type	Late vitellogenic-8	next	1.0
Wild type	Previtellogenic-1	inside_full	1.0
Wild type	Previtellogenic-13	inside_full	1.0
Wild type	Previtellogenic-14	inside_full	1.0
Wild type	Previtellogenic-2	inside_full	1.0
Wild type	Previtellogenic-22	inside_full	1.0
Wild type	Previtellogenic-3	inside_full	1.0
Wild type	Previtellogenic-40	inside_full	1.0
Wild type	Previtellogenic-54	inside_full	1.0
Wild type	Previtellogenic-59	inside_full	1.0
Wild type	Early vitellogenic-11	inside_full	1.0
Wild type	Early vitellogenic-14	inside_full	1.0
Wild type	Early vitellogenic-18	inside_full	1.0
Wild type	Early vitellogenic-2	inside_full	1.0
Wild type	Early vitellogenic-20	inside_full	1.0
Wild type	Early vitellogenic-21	inside_full	1.0
Wild type	Early vitellogenic-26	inside_full	1.0
Wild type	Early vitellogenic-4	inside_full	1.0
Wild type	Early vitellogenic-7	inside_full	1.0
Wild type	Vitellogenic-110	inside_full	1.0
Wild type	Vitellogenic-115	inside_full	1.0
Wild type	Vitellogenic-116	inside_full	1.0
Wild type	Vitellogenic-13	inside_full	1.0
Wild type	Vitellogenic-146	inside_full	1.0
Wild type	Vitellogenic-148	inside_full	1.0
Wild type	Vitellogenic-149	inside_full	1.0
Wild type	Vitellogenic-15	inside_full	1.0
Wild type	Vitellogenic-158	inside_full	1.0
Wild type	Vitellogenic-16	inside_full	1.0
Wild type	Vitellogenic-181	inside_full	1.0
Wild type	Vitellogenic-187	inside_full	1.0
Wild type	Vitellogenic-207	inside_full	1.0
Wild type	Vitellogenic-217	inside_full	1.0
Wild type	Vitellogenic-236	inside_full	1.0
Wild type	Vitellogenic-239	inside_full	1.0
Wild type	Vitellogenic-240	inside_full	1.0
Wild type	Vitellogenic-248	inside_full	1.0
Wild type	Vitellogenic-254	inside_full	1.0
Wild type	Vitellogenic-268	inside_full	1.0
Wild type	Vitellogenic-27	inside_full	1.0
Wild type	Vitellogenic-274	inside_full	1.0
Wild type	Vitellogenic-286	inside_full	1.0
Wild type	Vitellogenic-296	inside_full	1.0
Wild type	Vitellogenic-307	inside_full	1.0
Wild type	Vitellogenic-321	inside_full	1.0
Wild type	Vitellogenic-333	inside_full	1.0
Wild type	Vitellogenic-348	inside_full	1.0
Wild type	Vitellogenic-35	inside_full	1.0
Wild type	Vitellogenic-361	inside_full	1.0
Wild type	Vitellogenic-365	inside_full	1.0
Wild type	Vitellogenic-369	inside_full	1.0
Wild type	Vitellogenic-376	inside_full	1.0
Wild type	Vitellogenic-377	inside_full	1.0
Wild type	Vitellogenic-379	inside_full	1.0
Wild type	Vitellogenic-49	inside_full	1.0
Wild type	Vitellogenic-51	inside_full	1.0
Wild type	Vitellogenic-54	inside_full	1.0
Wild type	Vitellogenic-55	inside_full	1.0
Wild type	Vitellogenic-61	inside_full	1.0
Wild type	Vitellogenic-65	inside_full	1.0
Wild type	Vitellogenic-66	inside_full	1.0
Wild type	Vitellogenic-7	inside_full	1.0
Wild type	Vitellogenic-70	inside_full	1.0
Wild type	Vitellogenic-77	inside_full	1.0
Wild type	Vitellogenic-90	inside_full	1.0
Wild type	Vitellogenic-97	inside_full	1.0
Wild type	Late vitellogenic-12	inside_full	1.0
Wild type	Late vitellogenic-18	inside_full	1.0
Wild type	Late vitellogenic-2	inside_full	1.0
Wild type	Late vitellogenic-28	inside_full	1.0
Wild type	Late vitellogenic-30	inside_full	1.0
Wild type	Late vitellogenic-32	inside_full	1.0
Wild type	Late vitellogenic-36	inside_full	1.0
Wild type	Late vitellogenic-43	inside_full	1.0
Wild type	Late vitellogenic-45	inside_full	1.0
Wild type	Late vitellogenic-48	inside_full	1.0
Wild type	Late vitellogenic-49	inside_full	1.0
Wild type	Late vitellogenic-51	inside_full	1.0
Wild type	Late vitellogenic-53	inside_full	1.0
Wild type	Late vitellogenic-56	inside_full	1.0
Wild type	Late vitellogenic-61	inside_full	1.0
Wild type	Late vitellogenic-65	inside_full	1.0
Wild type	Late vitellogenic-67	inside_full	1.0
Wild type	Late vitellogenic-68	inside_full	1.0
Wild type	Late vitellogenic-72	inside_full	1.0
Wild type	Late vitellogenic-73	inside_full	1.0
Wild type	Late vitellogenic-75	inside_full	1.0
Wild type	Late vitellogenic-85	inside_full	1.0
Wild type	Late vitellogenic-86	inside_full	1.0
Wild type	Previtellogenic-31	inside_part	1.0
Wild type	Previtellogenic-56	inside_part	1.0
Wild type	Previtellogenic-57	inside_part	1.0
Wild type	Previtellogenic-74	inside_part	1.0
Wild type	Early vitellogenic-16	inside_part	1.0
Wild type	Vitellogenic-103	inside_part	1.0
Wild type	Vitellogenic-14	inside_part	1.0
Wild type	Vitellogenic-143	inside_part	1.0
Wild type	Vitellogenic-169	inside_part	1.0
Wild type	Vitellogenic-171	inside_part	1.0
Wild type	Vitellogenic-174	inside_part	1.0
Wild type	Vitellogenic-175	inside_part	1.0
Wild type	Vitellogenic-183	inside_part	1.0
Wild type	Vitellogenic-214	inside_part	1.0
Wild type	Vitellogenic-237	inside_part	1.0
Wild type	Vitellogenic-238	inside_part	1.0
Wild type	Vitellogenic-253	inside_part	1.0
Wild type	Vitellogenic-261	inside_part	1.0
Wild type	Vitellogenic-264	inside_part	1.0
Wild type	Vitellogenic-269	inside_part	1.0
Wild type	Vitellogenic-289	inside_part	1.0
Wild type	Vitellogenic-3	inside_part	1.0
Wild type	Vitellogenic-30	inside_part	1.0
Wild type	Vitellogenic-301	inside_part	1.0
Wild type	Vitellogenic-311	inside_part	1.0
Wild type	Vitellogenic-320	inside_part	1.0
Wild type	Vitellogenic-329	inside_part	1.0
Wild type	Vitellogenic-337	inside_part	1.0
Wild type	Vitellogenic-342	inside_part	1.0
Wild type	Vitellogenic-351	inside_part	1.0
Wild type	Vitellogenic-372	inside_part	1.0
Wild type	Vitellogenic-60	inside_part	1.0
Wild type	Vitellogenic-78	inside_part	1.0
Wild type	Vitellogenic-94	inside_part	1.0
Wild type	Late vitellogenic-6	inside_part	1.0
Wild type	Late vitellogenic-62	inside_part	1.0
Wild type	Late vitellogenic-94	inside_part	1.0
Wild type	Vitellogenic-9	inside_full	14.0
Wild type	Previtellogenic-12	inside_full	2.0
Wild type	Previtellogenic-26	inside_full	2.0
Wild type	Previtellogenic-32	inside_full	2.0
Wild type	Previtellogenic-39	inside_full	2.0
Wild type	Previtellogenic-9	inside_full	2.0
Wild type	Vitellogenic-100	inside_full	2.0
Wild type	Vitellogenic-108	inside_full	2.0
Wild type	Vitellogenic-133	inside_full	2.0
Wild type	Vitellogenic-134	inside_full	2.0
Wild type	Vitellogenic-137	inside_full	2.0
Wild type	Vitellogenic-139	inside_full	2.0
Wild type	Vitellogenic-155	inside_full	2.0
Wild type	Vitellogenic-17	inside_full	2.0
Wild type	Vitellogenic-180	inside_full	2.0
Wild type	Vitellogenic-19	inside_full	2.0
Wild type	Vitellogenic-197	inside_full	2.0
Wild type	Vitellogenic-233	inside_full	2.0
Wild type	Vitellogenic-234	inside_full	2.0
Wild type	Vitellogenic-235	inside_full	2.0
Wild type	Vitellogenic-24	inside_full	2.0
Wild type	Vitellogenic-241	inside_full	2.0
Wild type	Vitellogenic-242	inside_full	2.0
Wild type	Vitellogenic-244	inside_full	2.0
Wild type	Vitellogenic-245	inside_full	2.0
Wild type	Vitellogenic-250	inside_full	2.0
Wild type	Vitellogenic-260	inside_full	2.0
Wild type	Vitellogenic-283	inside_full	2.0
Wild type	Vitellogenic-284	inside_full	2.0
Wild type	Vitellogenic-288	inside_full	2.0
Wild type	Vitellogenic-291	inside_full	2.0
Wild type	Vitellogenic-295	inside_full	2.0
Wild type	Vitellogenic-308	inside_full	2.0
Wild type	Vitellogenic-31	inside_full	2.0
Wild type	Vitellogenic-32	inside_full	2.0
Wild type	Vitellogenic-343	inside_full	2.0
Wild type	Vitellogenic-373	inside_full	2.0
Wild type	Vitellogenic-375	inside_full	2.0
Wild type	Vitellogenic-38	inside_full	2.0
Wild type	Vitellogenic-380	inside_full	2.0
Wild type	Vitellogenic-41	inside_full	2.0
Wild type	Vitellogenic-45	inside_full	2.0
Wild type	Vitellogenic-52	inside_full	2.0
Wild type	Vitellogenic-58	inside_full	2.0
Wild type	Vitellogenic-86	inside_full	2.0
Wild type	Vitellogenic-92	inside_full	2.0
Wild type	Vitellogenic-95	inside_full	2.0
Wild type	Vitellogenic-96	inside_full	2.0
Wild type	Vitellogenic-98	inside_full	2.0
Wild type	Vitellogenic-99	inside_full	2.0
Wild type	Late vitellogenic-13	inside_full	2.0
Wild type	Late vitellogenic-16	inside_full	2.0
Wild type	Late vitellogenic-17	inside_full	2.0
Wild type	Late vitellogenic-29	inside_full	2.0
Wild type	Late vitellogenic-31	inside_full	2.0
Wild type	Late vitellogenic-40	inside_full	2.0
Wild type	Late vitellogenic-41	inside_full	2.0
Wild type	Late vitellogenic-42	inside_full	2.0
Wild type	Late vitellogenic-44	inside_full	2.0
Wild type	Late vitellogenic-46	inside_full	2.0
Wild type	Late vitellogenic-54	inside_full	2.0
Wild type	Late vitellogenic-55	inside_full	2.0
Wild type	Late vitellogenic-57	inside_full	2.0
Wild type	Late vitellogenic-58	inside_full	2.0
Wild type	Late vitellogenic-60	inside_full	2.0
Wild type	Late vitellogenic-66	inside_full	2.0
Wild type	Late vitellogenic-76	inside_full	2.0
Wild type	Late vitellogenic-77	inside_full	2.0
Wild type	Late vitellogenic-78	inside_full	2.0
Wild type	Late vitellogenic-79	inside_full	2.0
Wild type	Late vitellogenic-81	inside_full	2.0
Wild type	Late vitellogenic-84	inside_full	2.0
Wild type	Late vitellogenic-88	inside_full	2.0
Wild type	Late vitellogenic-91	inside_full	2.0
Wild type	Late vitellogenic-93	inside_full	2.0
Wild type	Previtellogenic-24	inside_part	2.0
Wild type	Previtellogenic-43	inside_part	2.0
Wild type	Early vitellogenic-13	inside_part	2.0
Wild type	Early vitellogenic-24	inside_part	2.0
Wild type	Early vitellogenic-5	inside_part	2.0
Wild type	Early vitellogenic-6	inside_part	2.0
Wild type	Vitellogenic-104	inside_part	2.0
Wild type	Vitellogenic-109	inside_part	2.0
Wild type	Vitellogenic-122	inside_part	2.0
Wild type	Vitellogenic-176	inside_part	2.0
Wild type	Vitellogenic-201	inside_part	2.0
Wild type	Vitellogenic-218	inside_part	2.0
Wild type	Vitellogenic-249	inside_part	2.0
Wild type	Vitellogenic-265	inside_part	2.0
Wild type	Vitellogenic-266	inside_part	2.0
Wild type	Vitellogenic-267	inside_part	2.0
Wild type	Vitellogenic-275	inside_part	2.0
Wild type	Vitellogenic-276	inside_part	2.0
Wild type	Vitellogenic-292	inside_part	2.0
Wild type	Vitellogenic-318	inside_part	2.0
Wild type	Vitellogenic-339	inside_part	2.0
Wild type	Vitellogenic-340	inside_part	2.0
Wild type	Vitellogenic-349	inside_part	2.0
Wild type	Vitellogenic-378	inside_part	2.0
Wild type	Vitellogenic-43	inside_part	2.0
Wild type	Vitellogenic-8	inside_part	2.0
Wild type	Vitellogenic-89	inside_part	2.0
Wild type	Vitellogenic-91	inside_part	2.0
Wild type	Early vitellogenic-3	next	2.0
Wild type	Vitellogenic-188	next	2.0
Wild type	Vitellogenic-319	next	2.0
Wild type	Vitellogenic-362	next	2.0
Wild type	Previtellogenic-10	inside_full	3.0
Wild type	Previtellogenic-16	inside_full	3.0
Wild type	Previtellogenic-17	inside_full	3.0
Wild type	Previtellogenic-18	inside_full	3.0
Wild type	Previtellogenic-20	inside_full	3.0
Wild type	Previtellogenic-53	inside_full	3.0
Wild type	Early vitellogenic-12	inside_full	3.0
Wild type	Early vitellogenic-9	inside_full	3.0
Wild type	Vitellogenic-11	inside_full	3.0
Wild type	Vitellogenic-111	inside_full	3.0
Wild type	Vitellogenic-125	inside_full	3.0
Wild type	Vitellogenic-177	inside_full	3.0
Wild type	Vitellogenic-18	inside_full	3.0
Wild type	Vitellogenic-182	inside_full	3.0
Wild type	Vitellogenic-22	inside_full	3.0
Wild type	Vitellogenic-228	inside_full	3.0
Wild type	Vitellogenic-231	inside_full	3.0
Wild type	Vitellogenic-246	inside_full	3.0
Wild type	Vitellogenic-263	inside_full	3.0
Wild type	Vitellogenic-277	inside_full	3.0
Wild type	Vitellogenic-310	inside_full	3.0
Wild type	Vitellogenic-356	inside_full	3.0
Wild type	Vitellogenic-47	inside_full	3.0
Wild type	Vitellogenic-56	inside_full	3.0
Wild type	Vitellogenic-79	inside_full	3.0
Wild type	Vitellogenic-83	inside_full	3.0
Wild type	Late vitellogenic-14	inside_full	3.0
Wild type	Late vitellogenic-19	inside_full	3.0
Wild type	Late vitellogenic-25	inside_full	3.0
Wild type	Late vitellogenic-26	inside_full	3.0
Wild type	Late vitellogenic-27	inside_full	3.0
Wild type	Late vitellogenic-4	inside_full	3.0
Wild type	Late vitellogenic-5	inside_full	3.0
Wild type	Late vitellogenic-69	inside_full	3.0
Wild type	Late vitellogenic-74	inside_full	3.0
Wild type	Late vitellogenic-80	inside_full	3.0
Wild type	Late vitellogenic-87	inside_full	3.0
Wild type	Late vitellogenic-92	inside_full	3.0
Wild type	Vitellogenic-162	inside_part	3.0
Wild type	Vitellogenic-341	inside_part	3.0
Wild type	Vitellogenic-80	inside_part	3.0
Wild type	Vitellogenic-85	inside_part	3.0
Wild type	Vitellogenic-300	next	3.0
Wild type	Previtellogenic-36	inside_full	4.0
Wild type	Previtellogenic-8	inside_full	4.0
Wild type	Vitellogenic-127	inside_full	4.0
Wild type	Vitellogenic-135	inside_full	4.0
Wild type	Vitellogenic-186	inside_full	4.0
Wild type	Vitellogenic-20	inside_full	4.0
Wild type	Vitellogenic-23	inside_full	4.0
Wild type	Vitellogenic-25	inside_full	4.0
Wild type	Vitellogenic-29	inside_full	4.0
Wild type	Vitellogenic-330	inside_full	4.0
Wild type	Vitellogenic-36	inside_full	4.0
Wild type	Vitellogenic-64	inside_full	4.0
Wild type	Late vitellogenic-3	inside_full	4.0
Wild type	Late vitellogenic-9	inside_full	4.0
Wild type	Previtellogenic-55	inside_part	4.0
Wild type	Vitellogenic-189	inside_part	4.0
Wild type	Vitellogenic-363	inside_part	4.0
Wild type	Vitellogenic-42	inside_full	5.0
Wild type	Vitellogenic-76	inside_full	5.0
Wild type	Late vitellogenic-15	inside_full	5.0
Wild type	Vitellogenic-317	inside_part	5.0
Wild type	Vitellogenic-257	inside_full	6.0
Aposymbiotic	Vitellogenic-1	free	0.0
Aposymbiotic	Vitellogenic-2	free	0.0
Aposymbiotic	Vitellogenic-3	free	0.0
Aposymbiotic	Vitellogenic-4	free	0.0
Aposymbiotic	Vitellogenic-5	free	0.0
Aposymbiotic	Vitellogenic-6	free	0.0
Aposymbiotic	Vitellogenic-7	free	0.0
Aposymbiotic	Vitellogenic-8	free	0.0
Aposymbiotic	Vitellogenic-9	free	0.0
Aposymbiotic	Vitellogenic-10	free	0.0
Aposymbiotic	Vitellogenic-11	free	0.0
Aposymbiotic	Vitellogenic-12	free	0.0
Aposymbiotic	Vitellogenic-13	free	0.0
Aposymbiotic	Vitellogenic-14	free	0.0
Aposymbiotic	Vitellogenic-15	free	0.0
Aposymbiotic	Vitellogenic-16	free	0.0
Aposymbiotic	Vitellogenic-17	free	0.0
Aposymbiotic	Vitellogenic-18	free	0.0
Aposymbiotic	Vitellogenic-19	free	0.0
Aposymbiotic	Vitellogenic-20	free	0.0
Aposymbiotic	Vitellogenic-21	free	0.0
Aposymbiotic	Vitellogenic-22	free	0.0
Aposymbiotic	Vitellogenic-23	free	0.0
Aposymbiotic	Vitellogenic-24	free	0.0
Aposymbiotic	Vitellogenic-25	free	0.0
Aposymbiotic	Vitellogenic-26	free	0.0
Aposymbiotic	Vitellogenic-27	free	0.0
Aposymbiotic	Vitellogenic-28	free	0.0
Aposymbiotic	Vitellogenic-29	free	0.0
Aposymbiotic	Vitellogenic-30	free	0.0
Aposymbiotic	Vitellogenic-31	free	0.0
Aposymbiotic	Vitellogenic-32	free	0.0
Aposymbiotic	Vitellogenic-33	free	0.0
Aposymbiotic	Vitellogenic-34	free	0.0
Aposymbiotic	Vitellogenic-35	free	0.0
Aposymbiotic	Vitellogenic-36	free	0.0
Aposymbiotic	Late vitellogenic-1	free	0.0
Aposymbiotic	Late vitellogenic-2	free	0.0
Aposymbiotic	Late vitellogenic-3	free	0.0
Aposymbiotic	Late vitellogenic-4	free	0.0
Aposymbiotic	Late vitellogenic-5	free	0.0
Aposymbiotic	Late vitellogenic-6	free	0.0
Aposymbiotic	Late vitellogenic-7	free	0.0
Aposymbiotic	Late vitellogenic-8	free	0.0
Aposymbiotic	Late vitellogenic-9	free	0.0
Aposymbiotic	Late vitellogenic-10	free	0.0
Aposymbiotic	Late vitellogenic-11	free	0.0
Aposymbiotic	Late vitellogenic-12	free	0.0
Aposymbiotic	Late vitellogenic-13	free	0.0
Aposymbiotic	Late vitellogenic-14	free	0.0
Aposymbiotic	Late vitellogenic-15	free	0.0
Aposymbiotic	Late vitellogenic-16	free	0.0
Aposymbiotic	Late vitellogenic-17	free	0.0
Aposymbiotic	Late vitellogenic-18	free	0.0
Aposymbiotic	Late vitellogenic-19	free	0.0
Aposymbiotic	Late vitellogenic-20	free	0.0
Aposymbiotic	Late vitellogenic-21	free	0.0
Aposymbiotic	Late vitellogenic-22	free	0.0
Aposymbiotic	Late vitellogenic-23	free	0.0
Aposymbiotic	Late vitellogenic-24	free	0.0
Aposymbiotic	Late vitellogenic-25	free	0.0
Aposymbiotic	Late vitellogenic-26	free	0.0
Aposymbiotic	Late vitellogenic-27	free	0.0
Aposymbiotic	Late vitellogenic-28	free	0.0
Aposymbiotic	Late vitellogenic-29	free	0.0
Aposymbiotic	Late vitellogenic-30	free	0.0
Aposymbiotic	Late vitellogenic-31	free	0.0
Aposymbiotic	Late vitellogenic-32	free	0.0
Aposymbiotic	Late vitellogenic-33	free	0.0
Aposymbiotic	Late vitellogenic-34	free	0.0
Aposymbiotic	Late vitellogenic-35	free	0.0
Aposymbiotic	Late vitellogenic-36	free	0.0
Aposymbiotic	Late vitellogenic-37	free	0.0
Aposymbiotic	Late vitellogenic-38	free	0.0
Aposymbiotic	Late vitellogenic-39	free	0.0
Aposymbiotic	Late vitellogenic-40	free	0.0
Aposymbiotic	Late vitellogenic-41	free	0.0
Aposymbiotic	Late vitellogenic-42	free	0.0
Aposymbiotic	Late vitellogenic-43	free	0.0
Aposymbiotic	Late vitellogenic-44	free	0.0
Aposymbiotic	Late vitellogenic-45	free	0.0
Aposymbiotic	Late vitellogenic-46	free	0.0
Aposymbiotic	Late vitellogenic-47	free	0.0
Aposymbiotic	Late vitellogenic-48	free	0.0
Aposymbiotic	Late vitellogenic-49	free	0.0
Aposymbiotic	Late vitellogenic-50	free	0.0
Aposymbiotic	Late vitellogenic-51	free	0.0

## Sheet: Fig.5a-b
Overview
Oocyte	mitochondrion_cat	Length [nm]	Mean Radius [nm]
Wild type	Previtellogenic-1	2188.35546875	956.9551628047773
Wild type	Previtellogenic-10	2916.5732421875	1340.4738335882398
Wild type	Previtellogenic-11	2108.90966796875	981.4256829091023
Wild type	Previtellogenic-12	1577.1492919921875	788.659248869374
Wild type	Previtellogenic-13	1944.45361328125	935.6028074292273
Wild type	Previtellogenic-14	6997.81396484375	1175.049642263226
Wild type	Previtellogenic-15	2179.013427734375	1055.9251567079054
Wild type	Previtellogenic-16	2267.443603515625	1070.3890774780941
Wild type	Previtellogenic-17	3119.82373046875	1743.3708422178547
Wild type	Previtellogenic-18	2039.4361572265625	1101.4163892680529
Wild type	Previtellogenic-19	2172.671142578125	1010.7572411444968
Wild type	Previtellogenic-2	1707.249267578125	816.768163865888
Wild type	Previtellogenic-20	2035.632568359375	1139.6879612086195
Wild type	Previtellogenic-21	1691.005615234375	839.1171551236943
Wild type	Previtellogenic-22	1993.037841796875	857.9741671715045
Wild type	Previtellogenic-23	1380.6158447265625	617.8098202124556
Wild type	Previtellogenic-24	1826.4993896484373	823.7576343504549
Wild type	Previtellogenic-25	2698.2216796875	1584.0758198218537
Wild type	Previtellogenic-26	1948.7945556640625	909.5162591751897
Wild type	Previtellogenic-27	1467.0718994140625	713.4794786639605
Wild type	Previtellogenic-28	1553.0936279296875	775.8747893444072
Wild type	Previtellogenic-29	1629.4171142578125	852.0770887873209
Wild type	Previtellogenic-3	2360.529541015625	1005.4555921595211
Wild type	Previtellogenic-30	1379.7825927734375	611.6282985429709
Wild type	Previtellogenic-31	1834.011962890625	871.2590233456525
Wild type	Previtellogenic-32	1851.512939453125	906.8495787683482
Wild type	Previtellogenic-33	1713.4176025390625	770.5162186972269
Wild type	Previtellogenic-34	1768.89794921875	843.3564798232051
Wild type	Previtellogenic-35	1374.4453125	641.9729685463433
Wild type	Previtellogenic-36	3695.19970703125	2228.7652684206687
Wild type	Previtellogenic-37	1190.1680908203125	547.9110588781542
Wild type	Previtellogenic-38	1674.544677734375	818.17839059081
Wild type	Previtellogenic-39	1202.9962158203125	551.2434676591241
Wild type	Previtellogenic-4	1675.52978515625	730.3160636028848
Wild type	Previtellogenic-40	2365.882568359375	1164.3734865187994
Wild type	Previtellogenic-41	1681.24951171875	749.7198886039259
Wild type	Previtellogenic-42	1842.7425537109373	916.9920235775743
Wild type	Previtellogenic-43	2306.729248046875	844.0900421114102
Wild type	Previtellogenic-44	1152.4322509765625	563.2998420503487
Wild type	Previtellogenic-45	2103.069091796875	947.5785451210803
Wild type	Previtellogenic-46	1785.7491455078125	717.3263129888971
Wild type	Previtellogenic-47	1272.83154296875	608.0079125684257
Wild type	Previtellogenic-48	1519.2103271484375	710.0894678970017
Wild type	Previtellogenic-49	2019.158203125	874.4062209106081
Wild type	Previtellogenic-5	1697.8221435546875	847.907122240473
Wild type	Previtellogenic-50	1943.630615234375	758.1082935718432
Wild type	Previtellogenic-51	938.7758178710938	448.33713947196617
Wild type	Previtellogenic-52	1933.5201416015625	862.3149841819643
Wild type	Previtellogenic-53	2345.99658203125	1093.5816321078378
Wild type	Previtellogenic-54	1673.9473876953125	712.2700817732854
Wild type	Previtellogenic-55	2902.860595703125	926.9064649409331
Wild type	Previtellogenic-56	6447.48779296875	791.0372772745121
Wild type	Previtellogenic-57	1989.4471435546875	856.1665330032486
Wild type	Previtellogenic-58	1450.62060546875	690.296561421554
Wild type	Previtellogenic-59	1913.9488525390625	960.5716891152575
Wild type	Previtellogenic-6	1530.228759765625	591.0759202026637
Wild type	Previtellogenic-60	1306.9429931640625	667.1053796921666
Wild type	Previtellogenic-61	1346.142578125	675.719749827206
Wild type	Previtellogenic-62	952.1554565429688	465.8959530216802
Wild type	Previtellogenic-63	3763.73486328125	1643.0081309075208
Wild type	Previtellogenic-64	1521.413818359375	750.3918602246252
Wild type	Previtellogenic-65	2228.362548828125	914.9155590138628
Wild type	Previtellogenic-66	1802.5260009765625	811.0003457859981
Wild type	Previtellogenic-67	1703.9366455078125	788.1672787920088
Wild type	Previtellogenic-68	1231.056396484375	593.368198775096
Wild type	Previtellogenic-69	2354.782470703125	1236.1400138101671
Wild type	Previtellogenic-7	1578.353515625	656.029017345356
Wild type	Previtellogenic-70	1040.048095703125	510.0735102181473
Wild type	Previtellogenic-71	927.415771484375	430.16698727796586
Wild type	Previtellogenic-72	1379.3114013671875	718.042040837515
Wild type	Previtellogenic-73	1167.7327880859375	597.156258693304
Wild type	Previtellogenic-74	1623.668701171875	723.6786795937035
Wild type	Previtellogenic-75	1627.9127197265625	770.0089149117488
Wild type	Previtellogenic-76	1768.8697509765625	778.0706346210296
Wild type	Previtellogenic-77	1631.34912109375	750.3330090673534
Wild type	Previtellogenic-78	1817.910888671875	830.8829094082981
Wild type	Previtellogenic-79	1908.9263916015625	910.7265950033676
Wild type	Previtellogenic-8	2798.392333984375	1408.0294694000518
Wild type	Previtellogenic-9	2166.864013671875	985.5013886419107
Wild type	Early vitellogenic-1	1725.1739501953125	835.832777344125
Wild type	Early vitellogenic-10	824.4088745117188	378.14638378465787
Wild type	Early vitellogenic-11	1364.4962158203125	733.6346960168721
Wild type	Early vitellogenic-12	1151.87890625	598.6900967962932
Wild type	Early vitellogenic-13	959.43994140625	449.56338852945413
Wild type	Early vitellogenic-14	1565.439208984375	675.0896504984445
Wild type	Early vitellogenic-15	925.823974609375	444.50030452673616
Wild type	Early vitellogenic-16	1023.4866943359376	511.10264459222026
Wild type	Early vitellogenic-17	871.1199951171875	425.933931298798
Wild type	Early vitellogenic-18	1423.5255126953125	670.9548069900164
Wild type	Early vitellogenic-19	1329.868408203125	645.2248306151507
Wild type	Early vitellogenic-2	1435.322265625	638.216101978188
Wild type	Early vitellogenic-20	1285.35009765625	625.2108576380788
Wild type	Early vitellogenic-21	908.65283203125	473.96808977784576
Wild type	Early vitellogenic-22	1005.0621948242188	476.031339496029
Wild type	Early vitellogenic-23	1001.361572265625	496.01601070634354
Wild type	Early vitellogenic-24	1073.8365478515623	465.1816134782965
Wild type	Early vitellogenic-25	772.3017578125	302.86604579383936
Wild type	Early vitellogenic-26	881.1498413085938	460.10990185141645
Wild type	Early vitellogenic-27	581.14111328125	294.4399644762445
Wild type	Early vitellogenic-28	601.622802734375	281.80555011821457
Wild type	Early vitellogenic-29	804.1455078125	377.22281657471063
Wild type	Early vitellogenic-3	1351.1661376953125	610.1013696988599
Wild type	Early vitellogenic-30	774.9515991210938	348.76137486476614
Wild type	Early vitellogenic-31	915.6008911132812	434.25585815970106
Wild type	Early vitellogenic-32	833.441650390625	397.34409173210616
Wild type	Early vitellogenic-33	996.6192626953124	472.03568407580576
Wild type	Early vitellogenic-34	1046.4464111328123	489.7797323642929
Wild type	Early vitellogenic-35	846.47802734375	425.03037044972575
Wild type	Early vitellogenic-36	996.2554931640624	491.89107396155947
Wild type	Early vitellogenic-37	852.3790283203125	392.4241637845754
Wild type	Early vitellogenic-4	1479.814208984375	709.7786708974004
Wild type	Early vitellogenic-5	1227.446533203125	547.4038703923228
Wild type	Early vitellogenic-6	1300.326904296875	575.8019647547775
Wild type	Early vitellogenic-7	1177.3487548828125	666.1389446213652
Wild type	Early vitellogenic-8	1558.693359375	740.6992355442824
Wild type	Early vitellogenic-9	1235.04052734375	590.0957267706615
Wild type	Vitellogenic-1	2077.88354492187	888.2880532549631
Wild type	Vitellogenic-10	1953.2536621093802	883.8139617359179
Wild type	Vitellogenic-100	1782.24572753906	813.074257765551
Wild type	Vitellogenic-101	1781.46008300781	845.270986221665
Wild type	Vitellogenic-102	1629.84655761719	757.6109385358121
Wild type	Vitellogenic-103	1432.34069824219	692.2834775004919
Wild type	Vitellogenic-104	1808.75646972656	910.238660159151
Wild type	Vitellogenic-105	885.889404296875	433.675305122469
Wild type	Vitellogenic-106	1473.0920410156302	645.837975326048
Wild type	Vitellogenic-107	1392.26428222656	665.916822525363
Wild type	Vitellogenic-108	1726.615234375	674.308246754731
Wild type	Vitellogenic-109	1721.6271972656302	902.06351682316
Wild type	Vitellogenic-11	1680.59509277344	790.2838964360769
Wild type	Vitellogenic-110	1615.30187988281	748.733869466168
Wild type	Vitellogenic-111	1872.85876464844	847.234164771217
Wild type	Vitellogenic-112	1368.64892578125	674.363240350009
Wild type	Vitellogenic-113	1291.66564941406	632.582721900853
Wild type	Vitellogenic-114	1641.58459472656	807.80734033852
Wild type	Vitellogenic-115	1461.0954589843802	653.559283900836
Wild type	Vitellogenic-116	1616.04455566406	666.96655433719
Wild type	Vitellogenic-117	2607.75756835937	1371.9052180498
Wild type	Vitellogenic-118	3238.14770507812	1755.8918744332
Wild type	Vitellogenic-119	1511.1584472656302	715.4422137231401
Wild type	Vitellogenic-12	1846.51025390625	794.8035341765691
Wild type	Vitellogenic-120	1435.68798828125	687.7792479482381
Wild type	Vitellogenic-121	1207.64233398438	588.199720976188
Wild type	Vitellogenic-122	1112.11511230469	547.716500899468
Wild type	Vitellogenic-123	2424.04614257812	1123.36368381613
Wild type	Vitellogenic-124	1567.0354003906302	744.527928306135
Wild type	Vitellogenic-125	1623.20666503906	800.7809754548939
Wild type	Vitellogenic-126	1276.40124511719	650.628575398242
Wild type	Vitellogenic-127	1736.31799316406	802.811732442785
Wild type	Vitellogenic-128	1800.1110839843802	828.834381138337
Wild type	Vitellogenic-129	1215.23657226563	590.1833347939
Wild type	Vitellogenic-13	1523.2858886718802	690.913067654309
Wild type	Vitellogenic-130	1456.15930175781	696.702317840035
Wild type	Vitellogenic-131	1233.85571289063	583.4777450360759
Wild type	Vitellogenic-132	1420.1408691406302	716.813441936416
Wild type	Vitellogenic-133	1983.33056640625	779.822398648913
Wild type	Vitellogenic-134	1873.92639160156	769.5268633646131
Wild type	Vitellogenic-135	1866.01184082031	784.214757095774
Wild type	Vitellogenic-136	958.957763671875	455.222830020749
Wild type	Vitellogenic-137	1442.91369628906	687.113395699422
Wild type	Vitellogenic-138	1516.57507324219	748.066890714683
Wild type	Vitellogenic-139	1629.47839355469	717.666273996931
Wild type	Vitellogenic-14	1340.14929199219	652.3239752812619
Wild type	Vitellogenic-140	1805.3254394531302	834.783760597388
Wild type	Vitellogenic-141	2062.42578125	1031.27857189588
Wild type	Vitellogenic-142	1450.6550292968802	734.6792557723289
Wild type	Vitellogenic-143	1303.99389648438	663.615873089336
Wild type	Vitellogenic-144	1349.96301269531	648.530604593103
Wild type	Vitellogenic-145	1150.47814941406	560.204447123102
Wild type	Vitellogenic-146	1566.01403808594	690.966276749319
Wild type	Vitellogenic-147	1483.37451171875	733.208378932565
Wild type	Vitellogenic-148	1520.65771484375	757.514647480228
Wild type	Vitellogenic-149	1524.8605957031198	764.4182422702389
Wild type	Vitellogenic-15	1807.650390625	808.073040938238
Wild type	Vitellogenic-150	1549.70959472656	759.568372029378
Wild type	Vitellogenic-151	1174.904296875	559.370038757645
Wild type	Vitellogenic-152	1320.90881347656	618.4126879434169
Wild type	Vitellogenic-153	1460.1369628906198	668.295789957889
Wild type	Vitellogenic-154	1459.31494140625	677.802191891533
Wild type	Vitellogenic-155	1352.18347167969	701.225845757377
Wild type	Vitellogenic-156	1413.78918457031	683.661379960057
Wild type	Vitellogenic-157	1445.8215332031302	707.758241232579
Wild type	Vitellogenic-158	1208.96655273438	590.070350454393
Wild type	Vitellogenic-159	1784.04040527344	881.715342224662
Wild type	Vitellogenic-16	1677.7365722656302	672.195967896961
Wild type	Vitellogenic-160	2009.67663574219	1013.1788648734401
Wild type	Vitellogenic-161	1654.2067871093802	683.2247997064251
Wild type	Vitellogenic-162	1604.61828613281	698.7227742632471
Wild type	Vitellogenic-163	1487.01037597656	654.483832345216
Wild type	Vitellogenic-164	1635.8483886718802	761.24153292093
Wild type	Vitellogenic-165	1343.72619628906	596.928897923208
Wild type	Vitellogenic-166	1760.3408203125	841.7554872807569
Wild type	Vitellogenic-167	2197.72607421875	1084.47234106513
Wild type	Vitellogenic-168	2061.94091796875	902.1477057758831
Wild type	Vitellogenic-169	2082.49853515625	1015.4063608496699
Wild type	Vitellogenic-17	1554.47741699219	700.9061058868901
Wild type	Vitellogenic-170	1779.5505371093802	943.6439684281579
Wild type	Vitellogenic-171	1831.82971191406	690.481922306353
Wild type	Vitellogenic-172	1939.6906738281302	1048.87707454004
Wild type	Vitellogenic-173	2302.86767578125	1169.78874746464
Wild type	Vitellogenic-174	1458.4924316406302	705.5926833522419
Wild type	Vitellogenic-175	982.445922851563	504.68668451749
Wild type	Vitellogenic-176	1166.53332519531	586.215335282469
Wild type	Vitellogenic-177	1549.9677734375	835.878268034741
Wild type	Vitellogenic-178	1128.89331054688	565.137178708693
Wild type	Vitellogenic-179	1324.99060058594	662.045224902672
Wild type	Vitellogenic-18	2339.48706054688	1035.3930358965802
Wild type	Vitellogenic-180	1267.12268066406	582.601192592106
Wild type	Vitellogenic-181	1626.77600097656	672.455224825019
Wild type	Vitellogenic-182	2151.83642578125	871.2997944371781
Wild type	Vitellogenic-183	1497.86511230469	732.157080293468
Wild type	Vitellogenic-184	1224.58154296875	580.041555063013
Wild type	Vitellogenic-185	1183.38500976563	577.83316021859
Wild type	Vitellogenic-186	1654.32763671875	765.706956177815
Wild type	Vitellogenic-187	1168.41772460938	569.9628013160201
Wild type	Vitellogenic-188	1068.26965332031	555.84941396198
Wild type	Vitellogenic-189	1632.42150878906	811.6009748369189
Wild type	Vitellogenic-19	1389.82019042969	628.0289894290889
Wild type	Vitellogenic-190	1130.30969238281	571.482333400855
Wild type	Vitellogenic-191	1358.82299804688	649.0634019800921
Wild type	Vitellogenic-192	1019.0191650390599	539.313587220842
Wild type	Vitellogenic-193	1058.86730957031	530.985391228069
Wild type	Vitellogenic-194	1732.28173828125	792.0130458943589
Wild type	Vitellogenic-195	1349.81481933594	667.823797950408
Wild type	Vitellogenic-196	1326.19763183594	663.942381206557
Wild type	Vitellogenic-197	1540.259765625	555.277045213123
Wild type	Vitellogenic-198	1315.29467773438	657.382165331878
Wild type	Vitellogenic-199	1605.98876953125	780.974394112896
Wild type	Vitellogenic-2	1199.33312988281	593.39764144115
Wild type	Vitellogenic-20	2333.15234375	904.108831511272
Wild type	Vitellogenic-200	1302.91979980469	641.677883042032
Wild type	Vitellogenic-201	968.504028320313	503.75064818413597
Wild type	Vitellogenic-202	1187.60266113281	572.750104806403
Wild type	Vitellogenic-203	1321.51428222656	648.052275959262
Wild type	Vitellogenic-204	1251.07958984375	610.525925655603
Wild type	Vitellogenic-205	1181.69372558594	580.831022138034
Wild type	Vitellogenic-206	1717.43994140625	772.0366521255729
Wild type	Vitellogenic-207	1722.55627441406	853.5229534668911
Wild type	Vitellogenic-208	1384.1965332031302	678.5425187646711
Wild type	Vitellogenic-209	1622.220703125	831.71203398026
Wild type	Vitellogenic-21	1394.41748046875	691.1211372891389
Wild type	Vitellogenic-210	1317.26989746094	649.099085557736
Wild type	Vitellogenic-211	1492.1125488281302	622.707414949463
Wild type	Vitellogenic-212	1292.59423828125	657.592011524011
Wild type	Vitellogenic-213	1253.79418945313	571.847053059793
Wild type	Vitellogenic-214	1569.076171875	750.014580651739
Wild type	Vitellogenic-215	1145.60021972656	584.1643120047361
Wild type	Vitellogenic-216	1219.18005371094	629.74913741062
Wild type	Vitellogenic-217	1891.13720703125	876.3977051349159
Wild type	Vitellogenic-218	950.1578979492191	464.02573676782094
Wild type	Vitellogenic-219	785.8753051757809	396.46965283747
Wild type	Vitellogenic-22	1961.22412109375	784.783696594964
Wild type	Vitellogenic-220	1501.06628417969	760.423201692753
Wild type	Vitellogenic-221	1625.17687988281	779.747457573787
Wild type	Vitellogenic-222	1583.1613769531302	754.741571525394
Wild type	Vitellogenic-223	1200.99963378906	580.022025133631
Wild type	Vitellogenic-224	1340.74609375	613.263450596751
Wild type	Vitellogenic-225	1377.0983886718802	674.2300891761811
Wild type	Vitellogenic-226	1119.64282226563	536.297651905478
Wild type	Vitellogenic-227	1139.47351074219	563.806349712701
Wild type	Vitellogenic-228	1368.50280761719	706.991266393826
Wild type	Vitellogenic-229	1434.85192871094	656.412181014177
Wild type	Vitellogenic-23	1897.8935546875	846.14872029573
Wild type	Vitellogenic-230	1134.54833984375	550.539485328018
Wild type	Vitellogenic-231	1618.6413574218802	672.4684249594719
Wild type	Vitellogenic-232	1496.93017578125	668.934081484241
Wild type	Vitellogenic-233	1404.13671875	630.566794788333
Wild type	Vitellogenic-234	1574.03942871094	769.120681418436
Wild type	Vitellogenic-235	2368.2060546875	1144.8285180469
Wild type	Vitellogenic-236	1539.48046875	779.027437314374
Wild type	Vitellogenic-237	832.346069335937	459.761593361774
Wild type	Vitellogenic-238	1324.38659667969	606.494924490973
Wild type	Vitellogenic-239	1439.5832519531302	732.3202614371311
Wild type	Vitellogenic-24	2012.06359863281	940.812271333867
Wild type	Vitellogenic-240	1308.12841796875	608.313532018592
Wild type	Vitellogenic-241	1667.81298828125	795.253351387276
Wild type	Vitellogenic-242	1523.2858886718802	670.239616026313
Wild type	Vitellogenic-243	1408.8293457031302	692.556785431825
Wild type	Vitellogenic-244	1873.2858886718802	780.019932761793
Wild type	Vitellogenic-245	1360.14709472656	587.427137964638
Wild type	Vitellogenic-246	1841.41247558594	831.788741787799
Wild type	Vitellogenic-247	1402.9968261718802	633.739924740267
Wild type	Vitellogenic-248	1743.78894042969	705.948165312558
Wild type	Vitellogenic-249	1171.1533203125	596.186414542399
Wild type	Vitellogenic-25	1834.88415527344	822.939821369802
Wild type	Vitellogenic-250	1537.01013183594	791.931855049992
Wild type	Vitellogenic-251	1314.22985839844	629.50986905908
Wild type	Vitellogenic-252	1969.16223144531	995.489275868004
Wild type	Vitellogenic-253	1068.26965332031	510.465341762975
Wild type	Vitellogenic-254	1170.81164550781	552.215339790251
Wild type	Vitellogenic-255	1321.21154785156	633.306032530877
Wild type	Vitellogenic-256	1285.76831054688	610.656246929995
Wild type	Vitellogenic-257	1794.77014160156	993.2295447435049
Wild type	Vitellogenic-258	1157.41088867188	541.503877474266
Wild type	Vitellogenic-259	989.747436523438	464.881586924675
Wild type	Vitellogenic-26	1870.50793457031	748.497248386083
Wild type	Vitellogenic-260	1428.5656738281302	734.5279539620869
Wild type	Vitellogenic-261	2145.97290039063	1069.6647915743301
Wild type	Vitellogenic-262	1510.8937988281302	730.9031578571601
Wild type	Vitellogenic-263	1804.21728515625	797.0868535381591
Wild type	Vitellogenic-264	1391.97705078125	693.9848769754401
Wild type	Vitellogenic-265	2192.16796875	1165.7217290466801
Wild type	Vitellogenic-266	1666.73327636719	753.081522138036
Wild type	Vitellogenic-267	974.2689819335941	523.167448198582
Wild type	Vitellogenic-268	1456.15930175781	692.831362398929
Wild type	Vitellogenic-269	1419.01379394531	713.346608700117
Wild type	Vitellogenic-27	1553.0615234375	694.1278405923489
Wild type	Vitellogenic-270	1131.90100097656	551.38501676606
Wild type	Vitellogenic-271	1589.71691894531	759.40906668382
Wild type	Vitellogenic-272	1250.43994140625	592.9669682736401
Wild type	Vitellogenic-273	1430.8039550781302	655.884571832295
Wild type	Vitellogenic-274	1727.42578125	736.0533631550841
Wild type	Vitellogenic-275	1450.79284667969	608.453763642926
Wild type	Vitellogenic-276	1406.98254394531	665.986308154662
Wild type	Vitellogenic-277	1463.14733886719	699.814086939043
Wild type	Vitellogenic-278	1510.62902832031	668.29544725475
Wild type	Vitellogenic-279	1935.87194824219	1016.87940187364
Wild type	Vitellogenic-28	1254.27270507813	612.895339538053
Wild type	Vitellogenic-280	1628.12780761719	718.715681785959
Wild type	Vitellogenic-281	1531.1433105468802	682.476920038339
Wild type	Vitellogenic-282	1622.83703613281	740.4568593014999
Wild type	Vitellogenic-283	1781.34777832031	886.669221221293
Wild type	Vitellogenic-284	1235.79931640625	656.167425005467
Wild type	Vitellogenic-285	1053.94494628906	521.619315423254
Wild type	Vitellogenic-286	1286.85668945313	646.56612375518
Wild type	Vitellogenic-287	1301.07653808594	662.2701001571589
Wild type	Vitellogenic-288	1339.40283203125	650.598571897514
Wild type	Vitellogenic-289	1303.84045410156	662.171387586591
Wild type	Vitellogenic-29	1574.5476074218802	805.228018729337
Wild type	Vitellogenic-290	869.7125854492191	417.06602817696097
Wild type	Vitellogenic-291	1353.07055664063	700.172782810835
Wild type	Vitellogenic-292	1002.79608154297	478.29259712525004
Wild type	Vitellogenic-293	1540.259765625	734.0264471227431
Wild type	Vitellogenic-294	1424.64025878906	663.120327060465
Wild type	Vitellogenic-295	1105.26013183594	579.305784479429
Wild type	Vitellogenic-296	1334.16638183594	621.843252508384
Wild type	Vitellogenic-297	1204.98962402344	611.204802163811
Wild type	Vitellogenic-298	1426.3239746093802	681.601788472883
Wild type	Vitellogenic-299	1154.123046875	567.416377320997
Wild type	Vitellogenic-3	1852.45788574219	656.569035182158
Wild type	Vitellogenic-30	1852.2419433593802	892.2836738139999
Wild type	Vitellogenic-300	1235.79931640625	551.89747277218
Wild type	Vitellogenic-301	1059.24499511719	521.0809501838501
Wild type	Vitellogenic-302	1135.25329589844	544.8802816402961
Wild type	Vitellogenic-303	1586.69470214844	697.6071718838721
Wild type	Vitellogenic-304	1188.61267089844	579.481500077924
Wild type	Vitellogenic-305	1229.63403320313	609.8443508463901
Wild type	Vitellogenic-306	1196.8291015625	559.837118696379
Wild type	Vitellogenic-307	1440.27770996094	708.06301421953
Wild type	Vitellogenic-308	1303.68713378906	622.498523377108
Wild type	Vitellogenic-309	1096.5400390625	521.0902187066511
Wild type	Vitellogenic-31	1632.42150878906	735.80822147036
Wild type	Vitellogenic-310	1367.77185058594	639.952673549168
Wild type	Vitellogenic-311	1345.36242675781	638.85724610574
Wild type	Vitellogenic-312	1235.15185546875	589.7138622127881
Wild type	Vitellogenic-313	1484.18322753906	698.0692502411481
Wild type	Vitellogenic-314	1278.28015136719	642.527508708839
Wild type	Vitellogenic-315	1849.75671386719	798.8066837282021
Wild type	Vitellogenic-316	1279.21850585938	607.212316942996
Wild type	Vitellogenic-317	1272.63500976563	637.463696252348
Wild type	Vitellogenic-318	1448.033203125	730.939977185276
Wild type	Vitellogenic-319	1094.34912109375	545.312119414442
Wild type	Vitellogenic-32	1848.45886230469	849.496794954334
Wild type	Vitellogenic-320	1289.03063964844	591.846139641851
Wild type	Vitellogenic-321	1392.8388671875	616.79276643659
Wild type	Vitellogenic-322	1393.84362792969	681.366085753954
Wild type	Vitellogenic-323	1498.265625	659.8660847152761
Wild type	Vitellogenic-324	1018.6265258789099	501.11374024987504
Wild type	Vitellogenic-325	1549.58056640625	633.977087389607
Wild type	Vitellogenic-326	1641.58459472656	725.6260758846299
Wild type	Vitellogenic-327	1326.04675292969	604.70178421925
Wild type	Vitellogenic-328	1426.884765625	654.5416893362909
Wild type	Vitellogenic-329	1503.595703125	685.844192305524
Wild type	Vitellogenic-33	1643.4111328125	809.040736473698
Wild type	Vitellogenic-330	2599.46142578125	1381.0454521313097
Wild type	Vitellogenic-331	4846.89599609375	681.495354953577
Wild type	Vitellogenic-332	1206.15087890625	552.261552521673
Wild type	Vitellogenic-333	1482.7001953125	689.1825118382919
Wild type	Vitellogenic-334	886.56640625	437.094572105446
Wild type	Vitellogenic-335	1061.69677734375	530.514722791276
Wild type	Vitellogenic-336	1437.4978027343802	678.771796584583
Wild type	Vitellogenic-337	2075.47583007812	944.3258894569541
Wild type	Vitellogenic-338	2605.83959960937	1094.3691050605698
Wild type	Vitellogenic-339	1059.24499511719	519.726753519613
Wild type	Vitellogenic-34	2577.595703125	1144.2114018687598
Wild type	Vitellogenic-340	1385.92932128906	674.535990368505
Wild type	Vitellogenic-341	1580.12658691406	727.5705416128579
Wild type	Vitellogenic-342	1082.77416992188	526.336091384273
Wild type	Vitellogenic-343	1649.3635253906198	795.981843217137
Wild type	Vitellogenic-344	1315.90270996094	608.582883041202
Wild type	Vitellogenic-345	1465.05969238281	699.943144917989
Wild type	Vitellogenic-346	1466.1513671875	686.823598049133
Wild type	Vitellogenic-347	1570.09558105469	736.5779091671941
Wild type	Vitellogenic-348	1347.44201660156	663.815779526045
Wild type	Vitellogenic-349	1201.83190917969	556.966502260151
Wild type	Vitellogenic-35	2553.50732421875	1106.55126223745
Wild type	Vitellogenic-350	1142.80358886719	561.176729999317
Wild type	Vitellogenic-351	1028.20227050781	484.75150464771303
Wild type	Vitellogenic-352	873.1552124023441	440.010271342142
Wild type	Vitellogenic-353	1312.09753417969	655.5501410555989
Wild type	Vitellogenic-354	956.24267578125	485.45223832100305
Wild type	Vitellogenic-355	1548.80603027344	768.912041194647
Wild type	Vitellogenic-356	1271.53454589844	562.851939835065
Wild type	Vitellogenic-357	1364.40466308594	612.103974181381
Wild type	Vitellogenic-358	1414.4963378906302	654.2169293279389
Wild type	Vitellogenic-359	1315.29467773438	608.414774637836
Wild type	Vitellogenic-36	1925.20129394531	836.689207986546
Wild type	Vitellogenic-360	1227.02893066406	599.977139853179
Wild type	Vitellogenic-361	1354.99072265625	620.915204147149
Wild type	Vitellogenic-362	832.346069335937	440.561461926871
Wild type	Vitellogenic-363	1137.54125976563	526.989681122533
Wild type	Vitellogenic-364	1113.732421875	540.6736079413599
Wild type	Vitellogenic-365	1186.25463867188	597.283262875418
Wild type	Vitellogenic-366	1042.49694824219	492.105434875902
Wild type	Vitellogenic-367	1210.78491210938	591.298743014607
Wild type	Vitellogenic-368	773.5631713867191	394.658198877343
Wild type	Vitellogenic-369	1198.16528320313	577.6329630643161
Wild type	Vitellogenic-37	1642.07189941406	769.500421197648
Wild type	Vitellogenic-370	1115.34753417969	523.330464782909
Wild type	Vitellogenic-371	1282.65344238281	595.156652377196
Wild type	Vitellogenic-372	1089.21984863281	562.480405372086
Wild type	Vitellogenic-373	1386.93908691406	668.883926842307
Wild type	Vitellogenic-374	1281.5615234375	6.78612218573187
Wild type	Vitellogenic-375	1107.60998535156	574.84648881258
Wild type	Vitellogenic-376	1702.93859863281	705.3881654352721
Wild type	Vitellogenic-377	1074.43005371094	502.686438135988
Wild type	Vitellogenic-378	1153.25622558594	505.326317137062
Wild type	Vitellogenic-379	1144.37756347656	498.56074658043406
Wild type	Vitellogenic-38	2949.91528320312	1678.0154905991799
Wild type	Vitellogenic-380	1660.9636230468802	784.078173198349
Wild type	Vitellogenic-39	1578.2268066406302	700.51085912489
Wild type	Vitellogenic-4	1828.22314453125	620.686817881922
Wild type	Vitellogenic-40	2401.666015625	1245.56724412239
Wild type	Vitellogenic-41	1349.07373046875	588.604366857222
Wild type	Vitellogenic-42	1677.7365722656302	846.517939186461
Wild type	Vitellogenic-43	1566.78015136719	733.7454129826489
Wild type	Vitellogenic-44	1367.91809082031	714.989939751259
Wild type	Vitellogenic-45	2098.85693359375	824.5366701874609
Wild type	Vitellogenic-46	1574.03942871094	760.514121129091
Wild type	Vitellogenic-47	1602.74768066406	785.2399715733619
Wild type	Vitellogenic-48	2387.634765625	694.609742135753
Wild type	Vitellogenic-49	1403.70935058594	571.586921745314
Wild type	Vitellogenic-5	2054.75048828125	963.872095671053
Wild type	Vitellogenic-50	1472.1413574218802	697.687820193831
Wild type	Vitellogenic-51	1473.6350097656302	594.8053639796669
Wild type	Vitellogenic-52	1541.16833496094	640.578183308804
Wild type	Vitellogenic-53	1714.99267578125	816.067520042268
Wild type	Vitellogenic-54	1476.888671875	671.12354109508
Wild type	Vitellogenic-55	1830.7375488281302	724.851058670484
Wild type	Vitellogenic-56	1779.5505371093802	739.2034368745099
Wild type	Vitellogenic-57	1896.73400878906	934.6895879868599
Wild type	Vitellogenic-58	2116.412109375	1069.10186335573
Wild type	Vitellogenic-59	1977.8776855468802	988.29556817591
Wild type	Vitellogenic-6	1546.7385253906302	653.255756828892
Wild type	Vitellogenic-60	1569.45849609375	723.8156721906211
Wild type	Vitellogenic-61	1641.95007324219	799.2779224490289
Wild type	Vitellogenic-62	1855.37060546875	879.7533993169569
Wild type	Vitellogenic-63	1809.9724121093802	761.9418131813201
Wild type	Vitellogenic-64	1678.45166015625	803.611143128948
Wild type	Vitellogenic-65	2175.31616210937	910.1375933993139
Wild type	Vitellogenic-66	1176.43530273438	553.631824151808
Wild type	Vitellogenic-67	1817.0305175781302	846.8001824023501
Wild type	Vitellogenic-68	2083.17065429687	1042.39279381054
Wild type	Vitellogenic-69	1811.1875	850.5696735040401
Wild type	Vitellogenic-7	1637.68127441406	802.316668114455
Wild type	Vitellogenic-70	1686.890625	736.129426038758
Wild type	Vitellogenic-71	1430.24475097656	666.668147196829
Wild type	Vitellogenic-72	1671.52624511719	805.828107813807
Wild type	Vitellogenic-73	1360.14709472656	660.2776640022811
Wild type	Vitellogenic-74	1971.2939453125	1041.91084459954
Wild type	Vitellogenic-75	1647.7863769531302	782.312572953258
Wild type	Vitellogenic-76	2167.9482421875	910.588287612629
Wild type	Vitellogenic-77	1613.69140625	685.431400023926
Wild type	Vitellogenic-78	1586.1904296875	722.190530438849
Wild type	Vitellogenic-79	2503.35766601563	900.662457364518
Wild type	Vitellogenic-8	1233.85571289063	601.07074420045
Wild type	Vitellogenic-80	1912.17150878906	785.136932965516
Wild type	Vitellogenic-81	1579.24035644531	745.084301450458
Wild type	Vitellogenic-82	1220.16394042969	538.78551305499
Wild type	Vitellogenic-83	1758.86328125	800.3905601239751
Wild type	Vitellogenic-84	1473.2277832031302	670.271638905435
Wild type	Vitellogenic-85	1374.9182128906302	682.0820303392691
Wild type	Vitellogenic-86	1789.18981933594	802.975065194545
Wild type	Vitellogenic-87	1822.0866699218802	838.191395576849
Wild type	Vitellogenic-88	1592.60791015625	741.591286347754
Wild type	Vitellogenic-89	1335.21533203125	665.065637946178
Wild type	Vitellogenic-9	3314.69458007812	1502.6879702382198
Wild type	Vitellogenic-90	1416.05090332031	649.065338995513
Wild type	Vitellogenic-91	1511.8200683593802	678.731664157399
Wild type	Vitellogenic-92	1664.33166503906	715.9448425833259
Wild type	Vitellogenic-93	1909.24072265625	940.92862218584
Wild type	Vitellogenic-94	1285.76831054688	589.743461586683
Wild type	Vitellogenic-95	1245.31115722656	553.09972745079
Wild type	Vitellogenic-96	2020.1979980468698	895.458433331945
Wild type	Vitellogenic-97	1616.53955078125	716.255623444899
Wild type	Vitellogenic-98	2375.03686523437	961.9309556613921
Wild type	Vitellogenic-99	1930.2849121093802	821.720244797144
Wild type	Late vitellogenic-1	1794.045654296875	706.8930779173606
Wild type	Late vitellogenic-10	1497.130615234375	702.3337114510953
Wild type	Late vitellogenic-11	1814.8829345703125	865.4060073151477
Wild type	Late vitellogenic-12	1708.127685546875	759.6100694895024
Wild type	Late vitellogenic-13	1717.4691162109375	683.0864178866518
Wild type	Late vitellogenic-14	1853.375244140625	639.8630000997709
Wild type	Late vitellogenic-15	1793.404541015625	716.2070315456195
Wild type	Late vitellogenic-16	1579.0186767578125	683.4689856997835
Wild type	Late vitellogenic-17	1756.7298583984375	686.464280467947
Wild type	Late vitellogenic-18	1582.6876220703125	687.8324524338667
Wild type	Late vitellogenic-19	1868.341552734375	782.4116220337323
Wild type	Late vitellogenic-2	1391.4739990234375	642.972884150064
Wild type	Late vitellogenic-20	1290.3487548828125	586.5147551030925
Wild type	Late vitellogenic-21	1490.13427734375	698.5423995014387
Wild type	Late vitellogenic-22	1581.4866943359375	791.9737142088338
Wild type	Late vitellogenic-23	1095.947021484375	474.8827828079003
Wild type	Late vitellogenic-24	1650.8785400390625	628.713251167966
Wild type	Late vitellogenic-25	1626.3455810546875	673.3451179484728
Wild type	Late vitellogenic-26	1783.8441162109375	727.9028094109956
Wild type	Late vitellogenic-27	1881.0103759765625	753.7151779972743
Wild type	Late vitellogenic-28	1904.04833984375	677.9449783418638
Wild type	Late vitellogenic-29	1484.65478515625	617.2739274632515
Wild type	Late vitellogenic-3	1866.8154296875	954.1826920861296
Wild type	Late vitellogenic-30	1338.805419921875	637.419050389749
Wild type	Late vitellogenic-31	1770.5084228515625	771.4383285037152
Wild type	Late vitellogenic-32	1642.619873046875	686.8218781154911
Wild type	Late vitellogenic-33	1977.57421875	799.0932835423813
Wild type	Late vitellogenic-34	1719.1859130859375	667.2349391568307
Wild type	Late vitellogenic-35	1868.79638671875	730.387214579508
Wild type	Late vitellogenic-36	2021.4351806640625	810.7347436832645
Wild type	Late vitellogenic-37	1442.255126953125	687.7994818004507
Wild type	Late vitellogenic-38	1510.9599609375	748.7699550476219
Wild type	Late vitellogenic-39	1353.8463134765625	633.3546309621448
Wild type	Late vitellogenic-4	1860.1881103515625	752.9097961655583
Wild type	Late vitellogenic-40	2135.064453125	917.5517412440364
Wild type	Late vitellogenic-41	1722.4691162109375	754.1261443462497
Wild type	Late vitellogenic-42	1327.0267333984375	600.4445972065827
Wild type	Late vitellogenic-43	1599.3748779296875	716.6137966040027
Wild type	Late vitellogenic-44	1223.968994140625	574.0746075178079
Wild type	Late vitellogenic-45	1299.3074951171875	543.869917161041
Wild type	Late vitellogenic-46	1351.36962890625	656.9415827155285
Wild type	Late vitellogenic-47	1433.0736083984375	593.142163627678
Wild type	Late vitellogenic-48	1323.366943359375	622.101871442647
Wild type	Late vitellogenic-49	1329.58642578125	579.4719430244163
Wild type	Late vitellogenic-5	1784.908935546875	654.1304543067266
Wild type	Late vitellogenic-50	1310.3052978515625	626.677349378285
Wild type	Late vitellogenic-51	1543.6968994140625	606.8280895611143
Wild type	Late vitellogenic-52	1381.0865478515625	576.1270049434924
Wild type	Late vitellogenic-53	1296.341064453125	573.3246157486531
Wild type	Late vitellogenic-54	1566.9078369140625	666.0968429193917
Wild type	Late vitellogenic-55	1892.035888671875	817.9176091091359
Wild type	Late vitellogenic-56	1649.1512451171875	757.2663615383137
Wild type	Late vitellogenic-57	1645.4178466796875	642.5730201760854
Wild type	Late vitellogenic-58	1915.75048828125	750.3247489754518
Wild type	Late vitellogenic-59	1405.73828125	664.8683239327885
Wild type	Late vitellogenic-6	1482.4979248046875	705.0556165764398
Wild type	Late vitellogenic-60	1507.083251953125	636.8291375752027
Wild type	Late vitellogenic-61	1574.9920654296875	732.4170743845679
Wild type	Late vitellogenic-62	1113.77734375	523.3845901538878
Wild type	Late vitellogenic-63	1258.4912109375	580.395882571885
Wild type	Late vitellogenic-64	2334.652099609375	1124.8580110793746
Wild type	Late vitellogenic-65	1586.25341796875	644.0267287084715
Wild type	Late vitellogenic-66	1646.663330078125	675.7582631037079
Wild type	Late vitellogenic-67	1136.3978271484375	615.8560028013873
Wild type	Late vitellogenic-68	1660.782958984375	826.6997173649263
Wild type	Late vitellogenic-69	1586.7576904296875	666.0573908005745
Wild type	Late vitellogenic-7	1229.2274169921875	564.9025230310458
Wild type	Late vitellogenic-70	1625.1461181640625	764.7017829096402
Wild type	Late vitellogenic-71	1663.7607421875	817.4180096286012
Wild type	Late vitellogenic-72	2048.950927734375	784.353915601865
Wild type	Late vitellogenic-73	1332.553955078125	545.3269405140953
Wild type	Late vitellogenic-74	1867.8330078125	662.6621836803803
Wild type	Late vitellogenic-75	1277.3018798828125	585.1801656290309
Wild type	Late vitellogenic-76	1339.1788330078125	621.3334163158927
Wild type	Late vitellogenic-77	1770.9036865234375	718.2755987868007
Wild type	Late vitellogenic-78	1334.053955078125	653.1898491337338
Wild type	Late vitellogenic-79	1451.9642333984375	741.5749672439769
Wild type	Late vitellogenic-8	1291.859130859375	626.7101109414452
Wild type	Late vitellogenic-80	1380.2174072265625	599.076194073551
Wild type	Late vitellogenic-81	1431.8170166015625	654.370039346336
Wild type	Late vitellogenic-82	2066.05908203125	1033.5040591345205
Wild type	Late vitellogenic-83	1601.530517578125	655.2794085164928
Wild type	Late vitellogenic-84	1548.515380859375	641.7356549645546
Wild type	Late vitellogenic-85	1088.9444580078123	489.9749997538949
Wild type	Late vitellogenic-86	1597.529296875	669.5810767326053
Wild type	Late vitellogenic-87	1814.331787109375	770.8114357671553
Wild type	Late vitellogenic-88	1244.0257568359375	531.5761304566673
Wild type	Late vitellogenic-89	2053.630859375	1023.073388030246
Wild type	Late vitellogenic-9	1576.134521484375	648.5242050385185
Wild type	Late vitellogenic-90	787.9721069335938	384.0543049624447
Wild type	Late vitellogenic-91	1190.546142578125	565.4291277674732
Wild type	Late vitellogenic-92	1824.30810546875	694.4043328569694
Wild type	Late vitellogenic-93	1701.2054443359375	627.1682121404714
Wild type	Late vitellogenic-94	1214.9486083984375	604.7474835757713
Aposymbiotic	Vitellogenic-1	97031.9	75.6873
Aposymbiotic	Vitellogenic-2	21379.2	68.5366
Aposymbiotic	Vitellogenic-3	12442.4	84.2014
Aposymbiotic	Vitellogenic-4	10093.5	54.8673
Aposymbiotic	Vitellogenic-5	10475.6	34.6312
Aposymbiotic	Vitellogenic-6	4667.29	15.3898
Aposymbiotic	Vitellogenic-7	7414.63	24.4202
Aposymbiotic	Vitellogenic-8	3149.1	85.889
Aposymbiotic	Vitellogenic-9	13910	98.4987
Aposymbiotic	Vitellogenic-10	106519	57.2514
Aposymbiotic	Vitellogenic-11	256756	76.6211
Aposymbiotic	Vitellogenic-12	6983.55	81.2574
Aposymbiotic	Vitellogenic-13	18846.6	61.0518
Aposymbiotic	Vitellogenic-14	233782	58.542
Aposymbiotic	Vitellogenic-15	8938.28	65.4852
Aposymbiotic	Vitellogenic-16	313543	49.7157
Aposymbiotic	Vitellogenic-17	7507.3	90.1754
Aposymbiotic	Vitellogenic-18	4282.44	92.5445
Aposymbiotic	Vitellogenic-19	2121.12	83.16
Aposymbiotic	Vitellogenic-20	71541.5	57.6569
Aposymbiotic	Vitellogenic-21	3135.1	40.9885
Aposymbiotic	Vitellogenic-22	12937.9	82.6543
Aposymbiotic	Vitellogenic-23	4761.67	82.0478
Aposymbiotic	Vitellogenic-24	6090.83	98.8306
Aposymbiotic	Vitellogenic-25	2521.04	93.3333
Aposymbiotic	Vitellogenic-26	7919.33	90.7093
Aposymbiotic	Vitellogenic-27	5611.23	94.8082
Aposymbiotic	Vitellogenic-28	81344.3	69.9781
Aposymbiotic	Vitellogenic-29	5924.49	29.2634
Aposymbiotic	Vitellogenic-30	105427	61.6099
Aposymbiotic	Vitellogenic-31	2966.08	86.604
Aposymbiotic	Vitellogenic-32	5787.37	71.8783
Aposymbiotic	Vitellogenic-33	6144.6	17.7316
Aposymbiotic	Vitellogenic-34	3409.49	96.2448
Aposymbiotic	Vitellogenic-35	27145.1	89.2566
Aposymbiotic	Vitellogenic-36	2328.45	66.9348
Aposymbiotic	Vitellogenic-37	4854.85	119.275
Aposymbiotic	Late vitellogenic-1	2067.87	80.8729
Aposymbiotic	Late vitellogenic-2	91294.9	38.7427
Aposymbiotic	Late vitellogenic-3	4958.23	66.757
Aposymbiotic	Late vitellogenic-4	1854.21	101.772
Aposymbiotic	Late vitellogenic-5	16968.4	76.8286
Aposymbiotic	Late vitellogenic-6	4477.12	67.0274
Aposymbiotic	Late vitellogenic-7	3203.5	69.6244
Aposymbiotic	Late vitellogenic-8	1084.67	94.4076
Aposymbiotic	Late vitellogenic-9	21849.6	71.5389
Aposymbiotic	Late vitellogenic-10	7853.24	85.75
Aposymbiotic	Late vitellogenic-11	6647.04	59.0002
Aposymbiotic	Late vitellogenic-12	7857.91	56.8547
Aposymbiotic	Late vitellogenic-13	10920.5	63.1684
Aposymbiotic	Late vitellogenic-14	2876.87	97.68
Aposymbiotic	Late vitellogenic-15	3927.14	57.0462
Aposymbiotic	Late vitellogenic-16	2308.65	54.2992
Aposymbiotic	Late vitellogenic-17	1591.71	71.4918
Aposymbiotic	Late vitellogenic-18	1749.53	60.079
Aposymbiotic	Late vitellogenic-19	32022.5	57.2747
Aposymbiotic	Late vitellogenic-20	3599.25	75.6273
Aposymbiotic	Late vitellogenic-21	28262	74.6544
Aposymbiotic	Late vitellogenic-22	5289.99	44.3036
Aposymbiotic	Late vitellogenic-23	32819.7	81.5477
Aposymbiotic	Late vitellogenic-24	14671.5	60.4644
Aposymbiotic	Late vitellogenic-25	7745.23	54.7059
Aposymbiotic	Late vitellogenic-26	23159.2	60.3741
Aposymbiotic	Late vitellogenic-27	16593.7	75.1401
Aposymbiotic	Late vitellogenic-28	3401.51	51.3446
Aposymbiotic	Late vitellogenic-29	3123.7	50.5203
Aposymbiotic	Late vitellogenic-30	8301.02	39.4117
Aposymbiotic	Late vitellogenic-31	2326.72	72.3712
Aposymbiotic	Late vitellogenic-32	3357.2	28.0493
Aposymbiotic	Late vitellogenic-33	1908.2	10.8769
Aposymbiotic	Late vitellogenic-34	1688.11	90.2878
Aposymbiotic	Late vitellogenic-35	2842.51	42.6173
Aposymbiotic	Late vitellogenic-36	4903.95	58.1836
Aposymbiotic	Late vitellogenic-37	2041.15	31.2278
Aposymbiotic	Late vitellogenic-38	10869.1	27.6655
Aposymbiotic	Late vitellogenic-39	4431.38	79.2597
Aposymbiotic	Late vitellogenic-40	5674.78	41.8258
Aposymbiotic	Late vitellogenic-41	6023.88	52.9842
Aposymbiotic	Late vitellogenic-42	9682.48	33.5992
Aposymbiotic	Late vitellogenic-43	1671.75	59.9677
Aposymbiotic	Late vitellogenic-44	1823.45	66.1013
Aposymbiotic	Late vitellogenic-45	12290.6	22.696
Aposymbiotic	Late vitellogenic-46	18063.9	24.7128
Aposymbiotic	Late vitellogenic-47	7616.89	14.8846
Aposymbiotic	Late vitellogenic-48	4936.19	21.9479
Aposymbiotic	Late vitellogenic-49	9091.98	38.8072
Aposymbiotic	Late vitellogenic-50	1845.63	36.3307
Aposymbiotic	Late vitellogenic-51	3570.05	81.9855

## Sheet: Fig.5d
Overview
mito_lbl_unique	mito_vol_overlap_cat	bact_n	mito_solidity
Previtellogenic-19	free	0.0	0.6510583648440551
Previtellogenic-23	free	0.0	0.6898319383751055
Previtellogenic-27	free	0.0	0.6702101362853328
Previtellogenic-28	free	0.0	0.7486716218321362
Previtellogenic-29	free	0.0	0.6334984407093737
Previtellogenic-30	free	0.0	0.7023598742797276
Previtellogenic-33	free	0.0	0.6698396118580888
Previtellogenic-34	free	0.0	0.6708097888997198
Previtellogenic-37	free	0.0	0.8380385560086059
Previtellogenic-38	free	0.0	0.736530485927235
Previtellogenic-41	free	0.0	0.6488834608296095
Previtellogenic-42	free	0.0	0.6413032964198406
Previtellogenic-44	free	0.0	0.8228460011252595
Previtellogenic-45	free	0.0	0.6803639214283271
Previtellogenic-46	free	0.0	0.6778252166887028
Previtellogenic-49	free	0.0	0.6243055030190503
Previtellogenic-5	free	0.0	0.6689465426970795
Previtellogenic-50	free	0.0	0.5548596130300429
Previtellogenic-51	free	0.0	0.8743882371675779
Previtellogenic-58	free	0.0	0.7415843828681576
Previtellogenic-6	free	0.0	0.5239383860238318
Previtellogenic-60	free	0.0	0.7778785112693869
Previtellogenic-61	free	0.0	0.6939294138733393
Previtellogenic-66	free	0.0	0.6960978776060958
Previtellogenic-67	free	0.0	0.5883052743656062
Previtellogenic-68	free	0.0	0.7398689424460035
Previtellogenic-69	free	0.0	0.5107595899406312
Previtellogenic-7	free	0.0	0.702446909393948
Previtellogenic-71	free	0.0	0.9111827261514396
Previtellogenic-72	free	0.0	0.7210869067852007
Previtellogenic-73	free	0.0	0.614927047587051
Previtellogenic-75	free	0.0	0.8176078501049343
Previtellogenic-77	free	0.0	0.7718759096768828
Previtellogenic-78	free	0.0	0.6112339844439675
Previtellogenic-79	free	0.0	0.8180276313224716
Early vitellogenic-1	free	0.0	0.9520736726886361
Early vitellogenic-10	free	0.0	0.9609155780351476
Early vitellogenic-15	free	0.0	0.9524397430989018
Early vitellogenic-17	free	0.0	0.9577792676160533
Early vitellogenic-19	free	0.0	0.9656944847516948
Early vitellogenic-22	free	0.0	0.8744971364911239
Early vitellogenic-23	free	0.0	0.9120223428690748
Early vitellogenic-25	free	0.0	0.7543130949152105
Early vitellogenic-28	free	0.0	0.8915387525041911
Early vitellogenic-29	free	0.0	0.9093920843290668
Early vitellogenic-30	free	0.0	0.9019135281355808
Early vitellogenic-31	free	0.0	0.9490618896192312
Early vitellogenic-33	free	0.0	0.8606439302906498
Early vitellogenic-34	free	0.0	0.8746327903485851
Early vitellogenic-36	free	0.0	0.7247414810344361
Early vitellogenic-37	free	0.0	0.8482337938140362
Early vitellogenic-8	free	0.0	0.961463373624526
Vitellogenic-1	free	0.0	0.7795547236635058
Vitellogenic-10	free	0.0	0.7927475657879375
Vitellogenic-101	free	0.0	0.9475743179629248
Vitellogenic-102	free	0.0	0.8959536594647161
Vitellogenic-105	free	0.0	0.9478123555692496
Vitellogenic-112	free	0.0	0.9448947095342888
Vitellogenic-113	free	0.0	0.943154732346807
Vitellogenic-114	free	0.0	0.9458452293464618
Vitellogenic-117	free	0.0	0.8190946170502039
Vitellogenic-118	free	0.0	0.5295226817922926
Vitellogenic-119	free	0.0	0.9044845746475568
Vitellogenic-12	free	0.0	0.9347399570498937
Vitellogenic-121	free	0.0	0.9547080752811016
Vitellogenic-124	free	0.0	0.9457835281754892
Vitellogenic-126	free	0.0	0.9053561280545558
Vitellogenic-128	free	0.0	0.933140558073547
Vitellogenic-129	free	0.0	0.9516509628553984
Vitellogenic-130	free	0.0	0.9557551181231632
Vitellogenic-131	free	0.0	0.928605165684739
Vitellogenic-132	free	0.0	0.8892930890558411
Vitellogenic-138	free	0.0	0.9654694567670976
Vitellogenic-140	free	0.0	0.8956046617517414
Vitellogenic-142	free	0.0	0.9131134775654516
Vitellogenic-144	free	0.0	0.9417358490566038
Vitellogenic-145	free	0.0	0.9592983176637968
Vitellogenic-147	free	0.0	0.9400071551099409
Vitellogenic-150	free	0.0	0.8919835534819593
Vitellogenic-151	free	0.0	0.8996206231730829
Vitellogenic-152	free	0.0	0.9498810198300284
Vitellogenic-153	free	0.0	0.8729698937382252
Vitellogenic-154	free	0.0	0.9363595424660002
Vitellogenic-157	free	0.0	0.9460601714210122
Vitellogenic-159	free	0.0	0.9590843162574012
Vitellogenic-160	free	0.0	0.9005148775395524
Vitellogenic-161	free	0.0	0.8408487777514078
Vitellogenic-163	free	0.0	0.9089658077652181
Vitellogenic-164	free	0.0	0.9134011525343996
Vitellogenic-165	free	0.0	0.9037269830028328
Vitellogenic-166	free	0.0	0.964615960233043
Vitellogenic-167	free	0.0	0.6435556377890164
Vitellogenic-170	free	0.0	0.5604612957801735
Vitellogenic-173	free	0.0	0.8406920588281263
Vitellogenic-178	free	0.0	0.9106287545054064
Vitellogenic-179	free	0.0	0.9540804956320201
Vitellogenic-184	free	0.0	0.9071963443785576
Vitellogenic-185	free	0.0	0.9118896917752954
Vitellogenic-191	free	0.0	0.9163960951982941
Vitellogenic-193	free	0.0	0.9177405409856314
Vitellogenic-194	free	0.0	0.9210311857947958
Vitellogenic-198	free	0.0	0.8932057020051657
Vitellogenic-199	free	0.0	0.922132619214266
Vitellogenic-2	free	0.0	0.8220669607568146
Vitellogenic-200	free	0.0	0.9497838309619014
Vitellogenic-202	free	0.0	0.9700290886030576
Vitellogenic-203	free	0.0	0.9622526275489276
Vitellogenic-204	free	0.0	0.9501939108926007
Vitellogenic-205	free	0.0	0.9608374203938218
Vitellogenic-206	free	0.0	0.9047533905488452
Vitellogenic-208	free	0.0	0.9559007973926816
Vitellogenic-209	free	0.0	0.9326386772830249
Vitellogenic-21	free	0.0	0.8773736537665663
Vitellogenic-210	free	0.0	0.9303225806451612
Vitellogenic-211	free	0.0	0.8815707149454282
Vitellogenic-212	free	0.0	0.9123599781197232
Vitellogenic-213	free	0.0	0.9358845737518809
Vitellogenic-220	free	0.0	0.9613407304669441
Vitellogenic-221	free	0.0	0.9496306628143636
Vitellogenic-222	free	0.0	0.9395710111879142
Vitellogenic-223	free	0.0	0.9738224649431176
Vitellogenic-224	free	0.0	0.9363811529585732
Vitellogenic-225	free	0.0	0.9130793670570644
Vitellogenic-226	free	0.0	0.9461416699643846
Vitellogenic-229	free	0.0	0.9111814584511024
Vitellogenic-232	free	0.0	0.9357091354464012
Vitellogenic-243	free	0.0	0.9547094236731936
Vitellogenic-247	free	0.0	0.9627697131436914
Vitellogenic-251	free	0.0	0.9329398378609016
Vitellogenic-252	free	0.0	0.8762337143209981
Vitellogenic-255	free	0.0	0.9357971958782788
Vitellogenic-256	free	0.0	0.928143835335602
Vitellogenic-258	free	0.0	0.9442712559251826
Vitellogenic-259	free	0.0	0.9768295940170941
Vitellogenic-26	free	0.0	0.8564578625485912
Vitellogenic-262	free	0.0	0.9714988018043416
Vitellogenic-270	free	0.0	0.9732065830512974
Vitellogenic-271	free	0.0	0.936360401482245
Vitellogenic-272	free	0.0	0.9387044403960788
Vitellogenic-273	free	0.0	0.9632734563877452
Vitellogenic-278	free	0.0	0.8169685414680649
Vitellogenic-279	free	0.0	0.7598842947081844
Vitellogenic-28	free	0.0	0.9605188362358534
Vitellogenic-280	free	0.0	0.8937805454832098
Vitellogenic-281	free	0.0	0.9412954450480568
Vitellogenic-282	free	0.0	0.9457141859571944
Vitellogenic-290	free	0.0	0.8924198810209173
Vitellogenic-293	free	0.0	0.8612230784429955
Vitellogenic-298	free	0.0	0.9302727417725556
Vitellogenic-299	free	0.0	0.8655212094758145
Vitellogenic-302	free	0.0	0.9240843578467564
Vitellogenic-303	free	0.0	0.9058203412717898
Vitellogenic-304	free	0.0	0.9425530212084834
Vitellogenic-306	free	0.0	0.9210257056054906
Vitellogenic-309	free	0.0	0.9121048573631456
Vitellogenic-312	free	0.0	0.9496802640400186
Vitellogenic-314	free	0.0	0.9118066787175341
Vitellogenic-315	free	0.0	0.9016393442622952
Vitellogenic-322	free	0.0	0.946654462430837
Vitellogenic-323	free	0.0	0.9545735094432786
Vitellogenic-326	free	0.0	0.8768115942028986
Vitellogenic-327	free	0.0	0.8613297261846204
Vitellogenic-328	free	0.0	0.8817690034019297
Vitellogenic-33	free	0.0	0.9285478129580444
Vitellogenic-331	free	0.0	0.277445733470731
Vitellogenic-332	free	0.0	0.9574189857382208
Vitellogenic-334	free	0.0	0.973985500114818
Vitellogenic-335	free	0.0	0.9790165477785422
Vitellogenic-336	free	0.0	0.9180745443493532
Vitellogenic-338	free	0.0	0.6121844228133874
Vitellogenic-344	free	0.0	0.9272777342343296
Vitellogenic-345	free	0.0	0.929906405808088
Vitellogenic-347	free	0.0	0.9034225829900654
Vitellogenic-352	free	0.0	0.9156434495997682
Vitellogenic-355	free	0.0	0.9144890613313388
Vitellogenic-357	free	0.0	0.9025724912854668
Vitellogenic-358	free	0.0	0.9444635470392716
Vitellogenic-359	free	0.0	0.9401528731355904
Vitellogenic-360	free	0.0	0.9558098303014051
Vitellogenic-367	free	0.0	0.9138490468640535
Vitellogenic-368	free	0.0	0.9317410966647824
Vitellogenic-37	free	0.0	0.8799304510910974
Vitellogenic-370	free	0.0	0.9470158995099612
Vitellogenic-374	free	0.0	0.953416149068323
Vitellogenic-39	free	0.0	0.8515052611369506
Vitellogenic-4	free	0.0	0.7150104562001394
Vitellogenic-40	free	0.0	0.7812878453609216
Vitellogenic-5	free	0.0	0.6752724143364484
Vitellogenic-50	free	0.0	0.9127608695652174
Vitellogenic-53	free	0.0	0.901927162932866
Vitellogenic-57	free	0.0	0.9044855989964716
Vitellogenic-59	free	0.0	0.8521218692708816
Vitellogenic-6	free	0.0	0.7770458624508344
Vitellogenic-62	free	0.0	0.9106712004399108
Vitellogenic-63	free	0.0	0.8798050498592276
Vitellogenic-67	free	0.0	0.8968273622013234
Vitellogenic-68	free	0.0	0.8883999922351707
Vitellogenic-69	free	0.0	0.8810314503251487
Vitellogenic-71	free	0.0	0.9200643522972825
Vitellogenic-72	free	0.0	0.8928981478138427
Vitellogenic-73	free	0.0	0.9164746371390096
Vitellogenic-74	free	0.0	0.8727931082315687
Vitellogenic-75	free	0.0	0.9788016060949244
Vitellogenic-81	free	0.0	0.9561876851527412
Vitellogenic-87	free	0.0	0.8805055500986587
Vitellogenic-88	free	0.0	0.9104006092702156
Vitellogenic-93	free	0.0	0.947473773367636
Late vitellogenic-1	free	0.0	0.848485799003264
Late vitellogenic-10	free	0.0	0.9454536682281036
Late vitellogenic-11	free	0.0	0.8799408149410677
Late vitellogenic-20	free	0.0	0.9295102242500096
Late vitellogenic-21	free	0.0	0.9491864956290156
Late vitellogenic-22	free	0.0	0.9276922203938036
Late vitellogenic-24	free	0.0	0.7740288030981484
Late vitellogenic-33	free	0.0	0.8578300849341352
Late vitellogenic-34	free	0.0	0.6626413456926014
Late vitellogenic-35	free	0.0	0.6331591365489118
Late vitellogenic-37	free	0.0	0.9494896891214241
Late vitellogenic-38	free	0.0	0.8841695951121665
Late vitellogenic-39	free	0.0	0.8842967046529806
Late vitellogenic-47	free	0.0	0.8954744754149703
Late vitellogenic-50	free	0.0	0.9403933734524232
Late vitellogenic-52	free	0.0	0.9121279096156264
Late vitellogenic-59	free	0.0	0.9525711855530048
Late vitellogenic-63	free	0.0	0.9427643269487505
Late vitellogenic-64	free	0.0	0.8148374161320162
Late vitellogenic-70	free	0.0	0.9079265516123124
Late vitellogenic-71	free	0.0	0.9204724008596612
Late vitellogenic-82	free	0.0	0.8962673942920798
Late vitellogenic-83	free	0.0	0.7733474922398301
Late vitellogenic-89	free	0.0	0.8920299364565655
Late vitellogenic-90	free	0.0	0.9800693083127492
Previtellogenic-11	next	1.0	0.7090590716591422
Previtellogenic-15	next	1.0	0.6636235799643155
Previtellogenic-21	next	1.0	0.6282162864532895
Previtellogenic-25	next	1.0	0.46184773214728003
Previtellogenic-35	next	1.0	0.822697763275795
Previtellogenic-4	next	1.0	0.6747399386292566
Previtellogenic-47	next	1.0	0.6892926267057005
Previtellogenic-48	next	1.0	0.6620322749121424
Previtellogenic-52	next	1.0	0.638191453466447
Previtellogenic-63	next	1.0	0.3948865639508556
Previtellogenic-64	next	1.0	0.6675667956827909
Previtellogenic-65	next	1.0	0.6858713851868925
Previtellogenic-76	next	1.0	0.6107400517968512
Early vitellogenic-32	next	1.0	0.9114965532577274
Early vitellogenic-35	next	1.0	0.8855054868010528
Vitellogenic-106	next	1.0	0.8816291724193941
Vitellogenic-107	next	1.0	0.92649108717125
Vitellogenic-120	next	1.0	0.9062899818500996
Vitellogenic-123	next	1.0	0.7294010678313724
Vitellogenic-136	next	1.0	0.8812216604992964
Vitellogenic-141	next	1.0	0.9136108808796956
Vitellogenic-156	next	1.0	0.9297240457565156
Vitellogenic-168	next	1.0	0.6481596659872282
Vitellogenic-172	next	1.0	0.6129838898465598
Vitellogenic-190	next	1.0	0.8690661711819707
Vitellogenic-192	next	1.0	0.8076137596528177
Vitellogenic-195	next	1.0	0.9584266103484688
Vitellogenic-196	next	1.0	0.934316451457936
Vitellogenic-215	next	1.0	0.9173114335357976
Vitellogenic-216	next	1.0	0.919357304859713
Vitellogenic-219	next	1.0	0.9338615392047924
Vitellogenic-227	next	1.0	0.8864952557016468
Vitellogenic-230	next	1.0	0.9215321842919164
Vitellogenic-285	next	1.0	0.8951760151913526
Vitellogenic-287	next	1.0	0.9063562094952607
Vitellogenic-294	next	1.0	0.9106809366470334
Vitellogenic-297	next	1.0	0.9125481798715204
Vitellogenic-305	next	1.0	0.9199817320866284
Vitellogenic-313	next	1.0	0.9455806076002964
Vitellogenic-316	next	1.0	0.9179037240432468
Vitellogenic-324	next	1.0	0.9673580857012808
Vitellogenic-325	next	1.0	0.761243079909129
Vitellogenic-34	next	1.0	0.7918009018669081
Vitellogenic-346	next	1.0	0.9289405950787604
Vitellogenic-350	next	1.0	0.9160806657170704
Vitellogenic-353	next	1.0	0.9267350982676656
Vitellogenic-354	next	1.0	0.8933820521909852
Vitellogenic-364	next	1.0	0.9182873149259704
Vitellogenic-366	next	1.0	0.8981840757411144
Vitellogenic-371	next	1.0	0.9443406540180732
Vitellogenic-44	next	1.0	0.8826863620748884
Vitellogenic-46	next	1.0	0.9148259316409141
Vitellogenic-48	next	1.0	0.6907112951824225
Vitellogenic-82	next	1.0	0.8786623349527585
Vitellogenic-84	next	1.0	0.8843308675184937
Late vitellogenic-7	next	1.0	0.9046270066100094
Late vitellogenic-8	next	1.0	0.9609511893307786
Previtellogenic-1	inside_maj	1.0	0.6330149718620616
Previtellogenic-13	inside_maj	1.0	0.6296398393959369
Previtellogenic-14	inside_maj	1.0	0.2921792141748082
Previtellogenic-2	inside_maj	1.0	0.6645285477492321
Previtellogenic-22	inside_maj	1.0	0.5829261636363052
Previtellogenic-3	inside_maj	1.0	0.5306233669112428
Previtellogenic-40	inside_maj	1.0	0.5362690164095224
Previtellogenic-54	inside_maj	1.0	0.56350365383178
Previtellogenic-59	inside_maj	1.0	0.653398124829256
Early vitellogenic-11	inside_maj	1.0	0.7131791189448481
Early vitellogenic-14	inside_maj	1.0	0.6635246215707671
Early vitellogenic-18	inside_maj	1.0	0.7196790355577553
Early vitellogenic-2	inside_maj	1.0	0.7813148748063856
Early vitellogenic-20	inside_maj	1.0	0.6181266074008234
Early vitellogenic-21	inside_maj	1.0	0.7117373580065959
Early vitellogenic-26	inside_maj	1.0	0.6480518576697851
Early vitellogenic-4	inside_maj	1.0	0.7163911412743065
Early vitellogenic-7	inside_maj	1.0	0.6035525719572387
Vitellogenic-110	inside_maj	1.0	0.6067788788185675
Vitellogenic-115	inside_maj	1.0	0.5150019831548494
Vitellogenic-116	inside_maj	1.0	0.8179544744096167
Vitellogenic-13	inside_maj	1.0	0.66809709185706
Vitellogenic-146	inside_maj	1.0	0.7803823748140803
Vitellogenic-148	inside_maj	1.0	0.8826685613484908
Vitellogenic-149	inside_maj	1.0	0.8371308761263706
Vitellogenic-15	inside_maj	1.0	0.7245389352720708
Vitellogenic-158	inside_maj	1.0	0.7913060179257362
Vitellogenic-16	inside_maj	1.0	0.6172539383035676
Vitellogenic-181	inside_maj	1.0	0.5679272149904859
Vitellogenic-187	inside_maj	1.0	0.8212474983322214
Vitellogenic-207	inside_maj	1.0	0.8556369145309936
Vitellogenic-217	inside_maj	1.0	0.8473106802911534
Vitellogenic-236	inside_maj	1.0	0.7120422022798932
Vitellogenic-239	inside_maj	1.0	0.70438778559372
Vitellogenic-240	inside_maj	1.0	0.6880328726645941
Vitellogenic-248	inside_maj	1.0	0.8048226662931862
Vitellogenic-254	inside_maj	1.0	0.7029462673088501
Vitellogenic-268	inside_maj	1.0	0.8165218767749565
Vitellogenic-27	inside_maj	1.0	0.7721626836623036
Vitellogenic-274	inside_maj	1.0	0.8264430136676832
Vitellogenic-286	inside_maj	1.0	0.7976229524011653
Vitellogenic-296	inside_maj	1.0	0.8302730010686875
Vitellogenic-307	inside_maj	1.0	0.8921661934034387
Vitellogenic-321	inside_maj	1.0	0.7743540212695248
Vitellogenic-333	inside_maj	1.0	0.6323192949750022
Vitellogenic-348	inside_maj	1.0	0.7823298119285613
Vitellogenic-35	inside_maj	1.0	0.5131981029023381
Vitellogenic-361	inside_maj	1.0	0.7789801149282732
Vitellogenic-365	inside_maj	1.0	0.7618267392736093
Vitellogenic-369	inside_maj	1.0	0.8423362642902685
Vitellogenic-376	inside_maj	1.0	0.759717553417565
Vitellogenic-377	inside_maj	1.0	0.7593143623486023
Vitellogenic-379	inside_maj	1.0	0.6670723297229322
Vitellogenic-49	inside_maj	1.0	0.6610619921296059
Vitellogenic-51	inside_maj	1.0	0.7169455823356938
Vitellogenic-54	inside_maj	1.0	0.8615715823466092
Vitellogenic-55	inside_maj	1.0	0.7288041426566851
Vitellogenic-61	inside_maj	1.0	0.8520782338208349
Vitellogenic-65	inside_maj	1.0	0.8031533799353252
Vitellogenic-66	inside_maj	1.0	0.5670658796287509
Vitellogenic-7	inside_maj	1.0	0.8855385675895459
Vitellogenic-70	inside_maj	1.0	0.8379647997056101
Vitellogenic-77	inside_maj	1.0	0.6661727924187858
Vitellogenic-90	inside_maj	1.0	0.6387046516803917
Vitellogenic-97	inside_maj	1.0	0.6230691843367899
Late vitellogenic-12	inside_maj	1.0	0.583802393165311
Late vitellogenic-18	inside_maj	1.0	0.6908613378113737
Late vitellogenic-2	inside_maj	1.0	0.6028590630162111
Late vitellogenic-28	inside_maj	1.0	0.4733063288421005
Late vitellogenic-30	inside_maj	1.0	0.6083591297547288
Late vitellogenic-32	inside_maj	1.0	0.7123401947086175
Late vitellogenic-36	inside_maj	1.0	0.8077881337697195
Late vitellogenic-43	inside_maj	1.0	0.8046469945691472
Late vitellogenic-45	inside_maj	1.0	0.6842273784490186
Late vitellogenic-48	inside_maj	1.0	0.6068696325181955
Late vitellogenic-49	inside_maj	1.0	0.6674076688029428
Late vitellogenic-51	inside_maj	1.0	0.6737472605139839
Late vitellogenic-53	inside_maj	1.0	0.7505558716482882
Late vitellogenic-56	inside_maj	1.0	0.727720753636808
Late vitellogenic-61	inside_maj	1.0	0.7952711644488126
Late vitellogenic-65	inside_maj	1.0	0.8334494865899803
Late vitellogenic-67	inside_maj	1.0	0.5879074244961664
Late vitellogenic-68	inside_maj	1.0	0.6513438185389132
Late vitellogenic-72	inside_maj	1.0	0.7891517792125832
Late vitellogenic-73	inside_maj	1.0	0.7057047019922886
Late vitellogenic-75	inside_maj	1.0	0.5991294347677171
Late vitellogenic-85	inside_maj	1.0	0.5873181841710233
Late vitellogenic-86	inside_maj	1.0	0.75837272452982
Previtellogenic-31	inside_min	1.0	0.6365980524288204
Previtellogenic-56	inside_min	1.0	0.18474206791527845
Previtellogenic-57	inside_min	1.0	0.662333117268652
Previtellogenic-74	inside_min	1.0	0.6725544906336228
Early vitellogenic-16	inside_min	1.0	0.8083605961468557
Vitellogenic-103	inside_min	1.0	0.8871230160115635
Vitellogenic-14	inside_min	1.0	0.9033458478739064
Vitellogenic-143	inside_min	1.0	0.8593770389777255
Vitellogenic-169	inside_min	1.0	0.6499866002704876
Vitellogenic-171	inside_min	1.0	0.7193279840831446
Vitellogenic-174	inside_min	1.0	0.9059800609157332
Vitellogenic-175	inside_min	1.0	0.8335739831619166
Vitellogenic-183	inside_min	1.0	0.8571219540745654
Vitellogenic-214	inside_min	1.0	0.9266588341370784
Vitellogenic-237	inside_min	1.0	0.7713994250208662
Vitellogenic-238	inside_min	1.0	0.9274655991026274
Vitellogenic-253	inside_min	1.0	0.7779200819672131
Vitellogenic-261	inside_min	1.0	0.6218604182752022
Vitellogenic-264	inside_min	1.0	0.9072780888893158
Vitellogenic-269	inside_min	1.0	0.8684855599906082
Vitellogenic-289	inside_min	1.0	0.8837768695279933
Vitellogenic-3	inside_min	1.0	0.6942546352470358
Vitellogenic-30	inside_min	1.0	0.9279946757755808
Vitellogenic-301	inside_min	1.0	0.9007215627994292
Vitellogenic-311	inside_min	1.0	0.8478880804102354
Vitellogenic-320	inside_min	1.0	0.9052534239728082
Vitellogenic-329	inside_min	1.0	0.8299981024944899
Vitellogenic-337	inside_min	1.0	0.6995912579245912
Vitellogenic-342	inside_min	1.0	0.8743796289226541
Vitellogenic-351	inside_min	1.0	0.8492407214516748
Vitellogenic-372	inside_min	1.0	0.7967633640354652
Vitellogenic-60	inside_min	1.0	0.8588834901974108
Vitellogenic-78	inside_min	1.0	0.8648919421783312
Vitellogenic-94	inside_min	1.0	0.8879303957576976
Late vitellogenic-6	inside_min	1.0	0.908578946438978
Late vitellogenic-62	inside_min	1.0	0.8293118063615853
Late vitellogenic-94	inside_min	1.0	0.8300579404187906
Vitellogenic-9	inside_maj	14.0	0.4670780311695739
Previtellogenic-12	inside_maj	2.0	0.5840749445504452
Previtellogenic-26	inside_maj	2.0	0.6080527117907855
Previtellogenic-32	inside_maj	2.0	0.6026261772435602
Previtellogenic-39	inside_maj	2.0	0.6503347314254994
Previtellogenic-9	inside_maj	2.0	0.7190504614862693
Vitellogenic-100	inside_maj	2.0	0.4837817044721298
Vitellogenic-108	inside_maj	2.0	0.6089535356879298
Vitellogenic-133	inside_maj	2.0	0.6133070349941224
Vitellogenic-134	inside_maj	2.0	0.37244855452803466
Vitellogenic-137	inside_maj	2.0	0.6445504467162271
Vitellogenic-139	inside_maj	2.0	0.670867732302828
Vitellogenic-155	inside_maj	2.0	0.7696410874254289
Vitellogenic-17	inside_maj	2.0	0.4936575341220117
Vitellogenic-180	inside_maj	2.0	0.7192505868631244
Vitellogenic-19	inside_maj	2.0	0.5949646777414026
Vitellogenic-197	inside_maj	2.0	0.6417904139310773
Vitellogenic-233	inside_maj	2.0	0.5346110271903324
Vitellogenic-234	inside_maj	2.0	0.4805085839679876
Vitellogenic-235	inside_maj	2.0	0.6891037110829553
Vitellogenic-24	inside_maj	2.0	0.4592516807950892
Vitellogenic-241	inside_maj	2.0	0.7654787975313557
Vitellogenic-242	inside_maj	2.0	0.8236022849801555
Vitellogenic-244	inside_maj	2.0	0.5709412044134476
Vitellogenic-245	inside_maj	2.0	0.5735145898375082
Vitellogenic-250	inside_maj	2.0	0.6185345091180392
Vitellogenic-260	inside_maj	2.0	0.746614545976187
Vitellogenic-283	inside_maj	2.0	0.8290951888441099
Vitellogenic-284	inside_maj	2.0	0.7366612316568418
Vitellogenic-288	inside_maj	2.0	0.5988991143794155
Vitellogenic-291	inside_maj	2.0	0.6843549350455428
Vitellogenic-295	inside_maj	2.0	0.6454925507140653
Vitellogenic-308	inside_maj	2.0	0.7108934434276115
Vitellogenic-31	inside_maj	2.0	0.6173999430116056
Vitellogenic-32	inside_maj	2.0	0.6325401648668443
Vitellogenic-343	inside_maj	2.0	0.7550264009002274
Vitellogenic-373	inside_maj	2.0	0.7358472689374201
Vitellogenic-375	inside_maj	2.0	0.6861848913418421
Vitellogenic-38	inside_maj	2.0	0.6586151368760065
Vitellogenic-380	inside_maj	2.0	0.6269883377546424
Vitellogenic-41	inside_maj	2.0	0.6957858973594803
Vitellogenic-45	inside_maj	2.0	0.6965795715863617
Vitellogenic-52	inside_maj	2.0	0.7216604234658607
Vitellogenic-58	inside_maj	2.0	0.5371364069041622
Vitellogenic-86	inside_maj	2.0	0.760007156213209
Vitellogenic-92	inside_maj	2.0	0.7081106506524366
Vitellogenic-95	inside_maj	2.0	0.6954731995395625
Vitellogenic-96	inside_maj	2.0	0.6866195142631446
Vitellogenic-98	inside_maj	2.0	0.6689227515262222
Vitellogenic-99	inside_maj	2.0	0.4598872281196848
Late vitellogenic-13	inside_maj	2.0	0.6592632212342047
Late vitellogenic-16	inside_maj	2.0	0.6211627492797813
Late vitellogenic-17	inside_maj	2.0	0.5485636079485496
Late vitellogenic-29	inside_maj	2.0	0.6376896598777198
Late vitellogenic-31	inside_maj	2.0	0.8093907551858616
Late vitellogenic-40	inside_maj	2.0	0.6011425737346371
Late vitellogenic-41	inside_maj	2.0	0.6522707482814599
Late vitellogenic-42	inside_maj	2.0	0.4538134752054631
Late vitellogenic-44	inside_maj	2.0	0.4647412893683861
Late vitellogenic-46	inside_maj	2.0	0.6076247156126359
Late vitellogenic-54	inside_maj	2.0	0.6065952783352699
Late vitellogenic-55	inside_maj	2.0	0.7195783400027165
Late vitellogenic-57	inside_maj	2.0	0.6684662144304466
Late vitellogenic-58	inside_maj	2.0	0.6753754878822629
Late vitellogenic-60	inside_maj	2.0	0.7848731874159955
Late vitellogenic-66	inside_maj	2.0	0.5399593678769906
Late vitellogenic-76	inside_maj	2.0	0.6021092930208258
Late vitellogenic-77	inside_maj	2.0	0.6250228808326008
Late vitellogenic-78	inside_maj	2.0	0.4423832336918657
Late vitellogenic-79	inside_maj	2.0	0.4760933477375213
Late vitellogenic-81	inside_maj	2.0	0.6748431475810593
Late vitellogenic-84	inside_maj	2.0	0.5326660711914106
Late vitellogenic-88	inside_maj	2.0	0.4529060812128794
Late vitellogenic-91	inside_maj	2.0	0.5737121483701826
Late vitellogenic-93	inside_maj	2.0	0.5064142285669464
Previtellogenic-24	inside_min	2.0	0.4914428892618513
Previtellogenic-43	inside_min	2.0	0.6472126387807192
Early vitellogenic-13	inside_min	2.0	0.7404665035516652
Early vitellogenic-24	inside_min	2.0	0.6657991241952192
Early vitellogenic-5	inside_min	2.0	0.8405530139124261
Early vitellogenic-6	inside_min	2.0	0.8780438334875962
Vitellogenic-104	inside_min	2.0	0.8885066851751571
Vitellogenic-109	inside_min	2.0	0.8692372406057207
Vitellogenic-122	inside_min	2.0	0.8085266067473321
Vitellogenic-176	inside_min	2.0	0.7072849537685626
Vitellogenic-201	inside_min	2.0	0.8014654952426087
Vitellogenic-218	inside_min	2.0	0.8055847155154314
Vitellogenic-249	inside_min	2.0	0.7903934979570083
Vitellogenic-265	inside_min	2.0	0.7919440844471266
Vitellogenic-266	inside_min	2.0	0.7258479964352088
Vitellogenic-267	inside_min	2.0	0.7637394875806767
Vitellogenic-275	inside_min	2.0	0.8454910970706491
Vitellogenic-276	inside_min	2.0	0.9026141498339076
Vitellogenic-292	inside_min	2.0	0.7708673581990729
Vitellogenic-318	inside_min	2.0	0.8637545905572335
Vitellogenic-339	inside_min	2.0	0.8387703103462679
Vitellogenic-340	inside_min	2.0	0.8642397238888467
Vitellogenic-349	inside_min	2.0	0.8133826073281962
Vitellogenic-378	inside_min	2.0	0.7407940506177282
Vitellogenic-43	inside_min	2.0	0.8271995825847727
Vitellogenic-8	inside_min	2.0	0.7795206071307811
Vitellogenic-89	inside_min	2.0	0.9174544307548198
Vitellogenic-91	inside_min	2.0	0.794359430973433
Early vitellogenic-3	next	2.0	0.8985279974697371
Vitellogenic-188	next	2.0	0.8693059773350122
Vitellogenic-319	next	2.0	0.8929620270454856
Vitellogenic-362	next	2.0	0.8041846596750977
Previtellogenic-10	inside_maj	3.0	0.4816059805814825
Previtellogenic-16	inside_maj	3.0	0.572166387600976
Previtellogenic-17	inside_maj	3.0	0.4056641824321376
Previtellogenic-18	inside_maj	3.0	0.5262217830596188
Previtellogenic-20	inside_maj	3.0	0.5009877365892456
Previtellogenic-53	inside_maj	3.0	0.4730909558980186
Early vitellogenic-12	inside_maj	3.0	0.5539412299454556
Early vitellogenic-9	inside_maj	3.0	0.4721568218939953
Vitellogenic-11	inside_maj	3.0	0.5544661313040774
Vitellogenic-111	inside_maj	3.0	0.4352392596542799
Vitellogenic-125	inside_maj	3.0	0.6985446095517642
Vitellogenic-177	inside_maj	3.0	0.4863717327368378
Vitellogenic-18	inside_maj	3.0	0.6248849957496528
Vitellogenic-182	inside_maj	3.0	0.6115155420833631
Vitellogenic-22	inside_maj	3.0	0.4635704101978651
Vitellogenic-228	inside_maj	3.0	0.6603787583699664
Vitellogenic-231	inside_maj	3.0	0.4020199469763919
Vitellogenic-246	inside_maj	3.0	0.7004003785397103
Vitellogenic-263	inside_maj	3.0	0.7169534743351277
Vitellogenic-277	inside_maj	3.0	0.6745889726205778
Vitellogenic-310	inside_maj	3.0	0.6708351987265583
Vitellogenic-356	inside_maj	3.0	0.6716666371509022
Vitellogenic-47	inside_maj	3.0	0.6194141428639778
Vitellogenic-56	inside_maj	3.0	0.6364978036033637
Vitellogenic-79	inside_maj	3.0	0.6021527379880495
Vitellogenic-83	inside_maj	3.0	0.8206929435702787
Late vitellogenic-14	inside_maj	3.0	0.4650785155717752
Late vitellogenic-19	inside_maj	3.0	0.7031876031433537
Late vitellogenic-25	inside_maj	3.0	0.4957951391808931
Late vitellogenic-26	inside_maj	3.0	0.34350413610280106
Late vitellogenic-27	inside_maj	3.0	0.5357440775958079
Late vitellogenic-4	inside_maj	3.0	0.5511728602110774
Late vitellogenic-5	inside_maj	3.0	0.3166861378401206
Late vitellogenic-69	inside_maj	3.0	0.49866580845571
Late vitellogenic-74	inside_maj	3.0	0.5790953591501763
Late vitellogenic-80	inside_maj	3.0	0.6066238617062153
Late vitellogenic-87	inside_maj	3.0	0.3164923254884408
Late vitellogenic-92	inside_maj	3.0	0.25759909987882984
Vitellogenic-162	inside_min	3.0	0.7868416920516283
Vitellogenic-341	inside_min	3.0	0.9079238110785268
Vitellogenic-80	inside_min	3.0	0.8073238621986046
Vitellogenic-85	inside_min	3.0	0.8228256183122329
Vitellogenic-300	next	3.0	0.9021371578964904
Previtellogenic-36	inside_maj	4.0	0.3531018353001227
Previtellogenic-8	inside_maj	4.0	0.468852752553142
Vitellogenic-127	inside_maj	4.0	0.5327202296734845
Vitellogenic-135	inside_maj	4.0	0.6162911059797754
Vitellogenic-186	inside_maj	4.0	0.6200903694262043
Vitellogenic-20	inside_maj	4.0	0.6091180219219985
Vitellogenic-23	inside_maj	4.0	0.5865168777826717
Vitellogenic-25	inside_maj	4.0	0.4847309743092584
Vitellogenic-29	inside_maj	4.0	0.7483971012071342
Vitellogenic-330	inside_maj	4.0	0.3476927879416257
Vitellogenic-36	inside_maj	4.0	0.5769541714190822
Vitellogenic-64	inside_maj	4.0	0.5727752498382535
Late vitellogenic-3	inside_maj	4.0	0.402532241630572
Late vitellogenic-9	inside_maj	4.0	0.38986037816680624
Previtellogenic-55	inside_min	4.0	0.4445202681164951
Vitellogenic-189	inside_min	4.0	0.8292113507651524
Vitellogenic-363	inside_min	4.0	0.7013990705996371
Vitellogenic-42	inside_maj	5.0	0.6255835082552712
Vitellogenic-76	inside_maj	5.0	0.5697795079695527
Late vitellogenic-15	inside_maj	5.0	0.4041711224487192
Vitellogenic-317	inside_min	5.0	0.7135393752749671
Vitellogenic-257	inside_maj	6.0	0.5928389212827988

## Sheet: Fig.5e
Overview
Bacterium	Angle
Early_vitellogenic_bac2	9.2908
Early_vitellogenic_bac24	18.9249
Early_vitellogenic_bac26	0.240095
Early_vitellogenic_bac28	85.6922
Early_vitellogenic_bac3	6.24626
Early_vitellogenic_bac34	59.7097
Early_vitellogenic_bac37	18.3439
Late_vitellogenic_bac12	21.7249
Previtellogenic_bac1	29.4659
Previtellogenic_bac10	58.9888
Previtellogenic_bac21	12.7593
Previtellogenic_bac25	2.05181
Previtellogenic_bac30	30.1776
Previtellogenic_bac31	8.38682
Previtellogenic_bac38	43.3216
Previtellogenic_bac39	48.3276
Previtellogenic_bac46	3.92501
Previtellogenic_bac49	10.0401
Previtellogenic_bac5	4.0034
Previtellogenic_bac53	8.82029
Previtellogenic_bac54	31.2389
Previtellogenic_bac6	7.26447
Previtellogenic_bac62	6.48502
Previtellogenic_bac64	1.46239
Previtellogenic_bac65	8.82007
Previtellogenic_bac68	10.6398
Previtellogenic_bac69	13.8252
Previtellogenic_bac7	24.8601
Previtellogenic_bac72	43.6827
Previtellogenic_bac75	55.4779
Previtellogenic_bac77	23.8592
Previtellogenic_bac79	23.2192
Previtellogenic_bac80	2.66844
Vitellogenic_Bac174	1.98857
Vitellogenic_Bac178	7.00396
Vitellogenic_Bac181	32.8822
Vitellogenic_Bac220	46.3103
Vitellogenic_Bac226	38.0012
Vitellogenic_Bac229	10.5544
Vitellogenic_Bac242	11.6393
Vitellogenic_Bac243	0.778415
Vitellogenic_Bac268	6.81824
Vitellogenic_Bac270	18.2838
Vitellogenic_Bac274	58.0023
Vitellogenic_Bac277	19.5014
Vitellogenic_Bac302	3.66826
Vitellogenic_Bac304	0.288755
Vitellogenic_Bac312	1.25254
Vitellogenic_Bac316	51.0098
Vitellogenic_Bac320	57.339
Vitellogenic_Bac323	34.0023
Vitellogenic_Bac365	7.33284
Vitellogenic_Bac366	69.2004
Vitellogenic_Bac37	2.12444
Vitellogenic_Bac387	2.14413
Vitellogenic_Bac391	2.65919
Vitellogenic_Bac400	2.37681
Vitellogenic_Bac413	3.11773
Vitellogenic_Bac414	8.3694
Vitellogenic_Bac435	14.6611
Vitellogenic_Bac437	15.0044
Vitellogenic_Bac439	38.1101
Vitellogenic_Bac441	45.88
Vitellogenic_Bac461	0.430095
Vitellogenic_Bac462	1.65289
Vitellogenic_Bac483	6.39685
Vitellogenic_Bac487	7.98968
Vitellogenic_Bac489	2.33655
Vitellogenic_Bac493	2.11447
Vitellogenic_Bac509	26.0074
Vitellogenic_Bac510	32.33
Vitellogenic_Bac533	47.1101
Vitellogenic_Bac535	33.8662
Vitellogenic_Bac537	1.11476
Vitellogenic_Bac541	8.11222
Vitellogenic_Bac544	1.32007
Vitellogenic_Bac557	4.14379
Vitellogenic_Bac558	3.76738
Vitellogenic_Bac579	33.0025
Vitellogenic_Bac592	2.23112
Vitellogenic_Bac605	6.3309
Vitellogenic_Bac606	3.41169
Vitellogenic_Bac627	7.06093
Vitellogenic_Bac629	67.0012
Vitellogenic_Bac637	8.1143
Vitellogenic_Bac640	8.07729
Vitellogenic_Bac665	9.01329
Vitellogenic_Bac667	6.34468
Vitellogenic_Bac669	11.736
Vitellogenic_Bac72	3.76743
Vitellogenic_Bac74	12.4415
Vitellogenic_Bac76	12.0033
Vitellogenic_Bac78	8.33101
Vitellogenic_Bac82	4.45632
Late_vitellogenic_bac13	9.04329
Late_vitellogenic_bac139	49.7535
Late_vitellogenic_bac146	18.2803
Late_vitellogenic_bac194	58.798
Late_vitellogenic_bac24	13.9977
Late_vitellogenic_bac29	1.65034
Late_vitellogenic_bac3	20.3557
Late_vitellogenic_bac36	33.3509
Late_vitellogenic_bac56	16.4587
